# Supplementary material for: 2,6-Di­bromo-4-methyl­aniline
Source: IUCrdata. 2022 Jun 7;7(Pt 6):x220577. doi: 10.1107/S2414314622005776 (PMC9462035; doi:10.1107/S2414314622005776)
Supplement: Supplementary file 1 [file x-07-x220577-sup1.cif]

##############################################################################
#                                                                            #
# This CIF contains the data for a data article accepted for                 #
# publication in IUCrData. It conforms to the requirements of                #
# Notes for Authors for IUCrData, and has been                               #
# peer reviewed under the auspices of IUCrData.                              #
#                                                                            #
# Full details of the Crystallographic Information File format               #
# are given in the paper "The Crystallographic Information File (CIF):       #
# a New Standard Archive File for Crystallography" by S. R. Hall, F. H.      #
# Allen and I. D. Brown [Acta Cryst. (1991), A47, 655-685].                  #
#                                                                            #
# The current version of the core CIF dictionary is obtainable from          #
# ftp://ftp.iucr.org/pub/cif_core.dic.                                       #
#                                                                            #
# Software is freely available for graphical display of the structure(s)     #
# in this CIF. For information consult the CIF software page                 #
# http://www.iucr.org/resources/cif/software.                                #
#                                                                            #
# This file may be used for bona fide research purposes within the           #
# scientific community so long as proper attribution is given to the data    # 
# article from which it was obtained.                                        #
#                                                                            #
##############################################################################
data_I
_journal_date_recd_electronic     2022-01-12
_journal_date_accepted     2022-05-28
_journal_name_full     'IUCrData'
_journal_year     2022
_journal_volume     7
_journal_issue      6
_journal_page_first     0
_journal_page_last     0
_journal_paper_category     HO
_journal_paper_doi     10.1107/S2414314622005776
_journal_coeditor_code     HB4398
_publ_contact_author_name     'Brihi, Ouarda'
_publ_contact_author_address
;
Laboratoire de Cristallographie
D\'epartement de Physique
Universit\'e fr\`eres Mentouri Constantine
25000  Alg\'erie.
;
_publ_contact_author_email     'ouardabrihi@yahoo.fr'
_publ_contact_author_fax     '+213 31 97 30 67'
_publ_contact_author_phone     '+213 560 70 28 75'
_publ_section_title
;
2,6-Dibromo-4-methylaniline
;
loop_
    _publ_author_name
    _publ_author_footnote
    _publ_author_address
    'Brihi, Ouarda'
;
;
;
Laboratoire de Cristallographie
D\'epartement de Physique
Universit\'e Fr\`eres Mentouri-Constantine 1
25000 Constantine
 Algeria
;
    'Medjani, Meriem'
;
;
;
Laboratoire de Cristallographie
D\'epartement de Physique
Universit\'e Mentouri-Constantine 1
25000 Constantine
 Algeria
;
    'Bougueria, Hassiba'
;
;
;
Unit\'e de Recherche de Chimie de \
l'envirenement et Mol\'eculaire Structurale (CHEMS)
D\'epartement de Chimie
Facult\'e des Sciences Exactes
Universit\'e de Constantine 1
25000 Constantine
Algeria
;
    'Djedouani, Amel'
;
;
;
Laboratoire de Physicochimie Analytique \
et de Cristallochimie de Mat\'eriaux \
Organo-m\'etalique et Biomol\'eculaire
25000 Constantine
Algeria
;
    'Francois, Michelle'
;
;
;
Institut Jean Lamour UMR
7198 Parc de Saurup CS 14234
F 54042 Nancy
France
;
    'Fleutot, Solenne'
;
;
;
Institut Jean Lamour UMR
7198 Parc de Saurup CS 14234
F 54042 Nancy
France
;
    'Boudjada, Ali'
;
;
;
Laboratoire de Cristallographie
D\'epartement de Physique
Universit\'e Fr\`eres Mentouri-Constantine 1
25000 Constantine
 Algeria
;
_publ_section_synopsis
;
The molecules of the title compound are linked by weak N---H...N hydrogen bonds
into [100] chains.
;
_chemical_name_systematic
;
2,6-Dibromo-4-methylaniline
;
_chemical_formula_moiety     'C7 H7 Br2 N'
_chemical_formula_sum     'C7 H7 Br2 N'
_chemical_formula_iupac     'C7 H7 Br2 N'
_chemical_formula_weight     264.96
_chemical_compound_source     'Lancaster Synthesis'
_symmetry_cell_setting     orthorhombic
_symmetry_space_group_name_H-M     'P 21 21 21'
_symmetry_space_group_name_Hall     'P 2ac 2ab'
loop_
    _symmetry_equiv_pos_as_xyz
    'x, y, z'
    'x+1/2, -y+1/2, -z'
    '-x, y+1/2, -z+1/2'
    '-x+1/2, -y, z+1/2'
_cell_length_a     4.3773(7)
_cell_length_b     13.585(2)
_cell_length_c     14.057(3)
_cell_angle_alpha     90.00
_cell_angle_beta     90.00
_cell_angle_gamma     90.00
_cell_volume     835.9(2)
_cell_formula_units_Z     4
_cell_measurement_reflns_used     7750
_cell_measurement_theta_min     2.08
_cell_measurement_theta_max     26.41
_cell_measurement_temperature     200(2)
_exptl_crystal_description     'needle'
_exptl_crystal_colour     'colorless'
_exptl_crystal_size_max     0.120
_exptl_crystal_size_mid     0.05
_exptl_crystal_size_min     0.040
_exptl_crystal_density_diffrn     2.105
_exptl_crystal_density_method     'not measured'
_exptl_crystal_F_000     504
_exptl_absorpt_coefficient_mu     9.621
_exptl_absorpt_correction_type     multi-scan
_exptl_absorpt_process_details
;
(SADABS;  Bruker, 2016)
;
_exptl_absorpt_correction_T_min     0.3960
_exptl_absorpt_correction_T_max     0.7455
_exptl_special_details     ?
_diffrn_ambient_temperature     200(2)
_diffrn_source     'Enhance (Mo) X-ray Source'
_diffrn_radiation_type     MoK\a
_diffrn_radiation_wavelength     0.71073
_diffrn_radiation_source     'ImuS'
_diffrn_radiation_monochromator     graphite
_diffrn_measurement_device_type     'Bruker APEXII QUAZAR CCD'
_diffrn_measurement_device     '\k-geometry diffractometer'
_diffrn_measurement_method     'f\ and \w scans'
_diffrn_detector     'CCD plate'
_diffrn_detector_area_resol_mean     8.02
_diffrn_reflns_number     7550
_diffrn_reflns_av_R_equivalents     0.0609
_diffrn_reflns_av_unetI/netI     0.0531
_diffrn_reflns_theta_min     2.08
_diffrn_reflns_theta_max     26.41
_diffrn_reflns_theta_full     26.41
_diffrn_measured_fraction_theta_max     0.998
_diffrn_measured_fraction_theta_full     0.998
_diffrn_reflns_limit_h_min     -5
_diffrn_reflns_limit_h_max     5
_diffrn_reflns_limit_k_min     -15
_diffrn_reflns_limit_k_max     16
_diffrn_reflns_limit_l_min     -17
_diffrn_reflns_limit_l_max     17
_diffrn_reflns_reduction_process
;
;
_diffrn_standards_number     0
_diffrn_standards_interval_count     .
_diffrn_standards_interval_time     .
_diffrn_standards_decay_%     ?
_diffrn_radiation_probe     x-ray
loop_
    _refln_index_h
    _refln_index_k
    _refln_index_l
    _refln_observed_status
    _refln_F_squared_meas
    _refln_F_squared_calc
    _refln_F_squared_sigma
    2 0 0 o 935.28 961.81 46.91
    4 0 0 o 1621.73 1693.43 86.16
    1 1 0 o 15307.50 14721.85 414.05
    2 1 0 o 184.59 199.94 11.13
    3 1 0 o 402.37 412.73 22.70
    4 1 0 o 147.60 144.06 22.00
    5 1 0 o 73.96 52.24 37.10
    0 2 0 o 3369.53 3429.46 105.45
    1 2 0 o 18544.77 17626.11 448.51
    2 2 0 o 2040.23 2239.54 56.82
    3 2 0 o 2902.97 2817.35 103.28
    4 2 0 o 450.06 474.95 33.41
    5 2 0 o 1014.03 1045.26 57.55
    1 3 0 o 12261.96 11951.04 282.72
    2 3 0 o 894.90 787.55 26.71
    3 3 0 o 980.13 853.49 38.88
    4 3 0 o -35.43 5.85 35.43
    5 3 0 o 73.96 105.79 37.88
    0 4 0 o 106.40 96.36 6.94
    1 4 0 o 5145.70 5054.49 124.76
    2 4 0 o 17394.05 16832.12 400.78
    3 4 0 o -5.84 1.79 10.97
    4 4 0 o 1493.34 1489.27 70.43
    5 4 0 o 57.03 28.75 34.52
    1 5 0 o 1397.61 1443.93 33.40
    2 5 0 o 641.80 657.55 19.74
    3 5 0 o 574.10 623.34 31.36
    4 5 0 o 484.50 484.26 39.81
    5 5 0 o 52.56 62.73 36.14
    0 6 0 o 640.53 669.37 28.63
    1 6 0 o 4432.46 4299.90 113.47
    2 6 0 o 3134.53 3386.94 92.38
    3 6 0 o 4792.76 4552.27 187.08
    4 6 0 o 278.87 243.13 34.27
    5 6 0 o 26.32 26.73 46.09
    1 7 0 o 3370.79 3376.99 92.76
    2 7 0 o 215.93 210.25 15.11
    3 7 0 o 64.10 72.59 26.60
    4 7 0 o 448.77 410.38 41.43
    0 8 0 o 7992.83 7934.04 435.90
    1 8 0 o 1026.31 1025.84 42.95
    2 8 0 o 18.35 28.02 13.88
    3 8 0 o 3168.76 3195.07 112.71
    4 8 0 o 642.67 641.27 46.93
    1 9 0 o 1141.16 1129.13 41.31
    2 9 0 o 936.15 922.29 39.02
    3 9 0 o 77.11 45.32 18.11
    4 9 0 o 340.90 358.17 48.70
    0 10 0 o 8385.20 8380.49 458.68
    1 10 0 o 3159.40 3161.46 102.09
    2 10 0 o 969.54 865.29 42.52
    3 10 0 o 12.25 16.72 19.54
    4 10 0 o 482.89 607.18 87.19
    1 11 0 o 755.11 680.84 33.72
    2 11 0 o 1144.21 1062.13 49.23
    3 11 0 o 12.94 27.31 30.84
    4 11 0 o -14.99 118.57 81.08
    0 12 0 o -17.68 5.81 33.86
    1 12 0 o 3256.74 3296.89 117.40
    2 12 0 o 594.91 585.49 34.20
    3 12 0 o 87.95 65.12 36.51
    1 13 0 o 52.04 52.76 28.86
    2 13 0 o 382.18 408.24 31.85
    3 13 0 o -30.96 28.64 50.50
    0 14 0 o 2942.94 3129.55 207.43
    1 14 0 o 158.49 68.10 34.29
    2 14 0 o 1012.25 1001.11 51.22
    3 14 0 o 560.02 612.53 65.69
    1 15 0 o -0.82 12.66 35.64
    2 15 0 o 193.68 209.60 38.95
    0 16 0 o 18.95 15.35 55.66
    1 16 0 o 450.46 430.87 55.93
    1 0 1 o 8225.80 8131.79 258.11
    2 0 1 o 1075.54 1090.89 34.31
    3 0 1 o 357.32 355.78 21.46
    4 0 1 o 917.97 927.77 44.56
    5 0 1 o 533.61 546.74 44.70
    -5 1 1 o 4.14 10.82 35.34
    -4 1 1 o 471.02 484.83 29.67
    -3 1 1 o 4303.08 4346.49 138.02
    -2 1 1 o 3059.98 3075.62 81.65
    -1 1 1 o 874.58 805.04 35.33
    0 1 1 o 4047.41 4219.03 117.29
    1 1 1 o 1052.80 1018.36 23.82
    2 1 1 o 2832.75 2971.82 87.44
    3 1 1 o 4371.41 4531.95 152.27
    4 1 1 o 446.28 428.09 27.45
    5 1 1 o 41.86 12.20 40.27
    -5 2 1 o 180.40 249.13 37.21
    -4 2 1 o 1290.05 1269.97 62.23
    -3 2 1 o 188.67 173.01 16.67
    -2 2 1 o 4370.31 4540.15 155.20
    -1 2 1 o 1016.65 991.83 26.16
    0 2 1 o 2035.09 1955.44 64.01
    1 2 1 o 1201.99 1185.30 27.48
    2 2 1 o 4548.37 4692.18 115.66
    3 2 1 o 220.07 205.18 11.61
    4 2 1 o 1183.44 1253.11 55.70
    5 2 1 o 171.32 227.17 37.56
    -5 3 1 o 417.58 497.42 42.05
    -4 3 1 o 578.47 640.17 37.94
    -3 3 1 o 290.11 240.89 18.90
    -2 3 1 o 3183.58 3377.52 92.72
    -1 3 1 o 1279.77 1242.28 39.43
    0 3 1 o 607.19 609.66 16.75
    1 3 1 o 1534.09 1606.31 37.00
    2 3 1 o 3131.40 3279.39 86.70
    3 3 1 o 230.29 228.40 13.68
    4 3 1 o 668.66 723.99 37.66
    5 3 1 o 410.97 390.90 44.82
    -5 4 1 o 184.50 159.03 38.75
    -4 4 1 o 468.14 458.00 38.94
    -3 4 1 o 3959.26 3975.52 123.68
    -2 4 1 o 2669.81 2590.60 66.49
    -1 4 1 o 3774.40 3617.11 98.38
    0 4 1 o 4546.41 4530.29 110.55
    1 4 1 o 3895.74 3783.22 98.08
    2 4 1 o 2451.70 2397.67 62.88
    3 4 1 o 3768.61 3956.39 135.12
    4 4 1 o 389.05 436.02 32.08
    5 4 1 o 130.84 124.51 49.55
    -5 5 1 o 275.41 335.91 40.79
    -4 5 1 o 315.57 262.67 47.23
    -3 5 1 o 122.51 97.92 16.35
    -2 5 1 o 788.36 713.25 25.10
    -1 5 1 o 10386.32 9873.63 231.41
    0 5 1 o 4225.39 4312.51 123.02
    1 5 1 o 9551.01 9185.97 255.78
    2 5 1 o 833.77 796.19 24.90
    3 5 1 o 112.62 106.84 16.08
    4 5 1 o 258.54 264.35 29.80
    5 5 1 o 288.01 397.35 60.87
    -5 6 1 o 141.27 135.55 39.09
    -4 6 1 o 665.58 671.50 47.78
    -3 6 1 o 1619.51 1554.42 66.61
    -2 6 1 o 6472.27 6204.57 177.13
    -1 6 1 o 2901.04 2769.47 71.54
    0 6 1 o 561.71 612.12 15.99
    1 6 1 o 2909.43 2866.52 75.19
    2 6 1 o 6546.20 6491.78 223.98
    3 6 1 o 1479.62 1548.14 65.34
    4 6 1 o 652.28 644.88 43.79
    5 6 1 o 119.12 133.56 62.42
    -4 7 1 o 627.64 676.90 46.72
    -3 7 1 o 897.53 939.00 44.94
    -2 7 1 o 500.72 500.33 22.82
    -1 7 1 o 2219.36 2144.55 56.40
    0 7 1 o 10132.88 10783.06 259.51
    1 7 1 o 2315.48 2232.05 67.21
    2 7 1 o 437.63 412.17 25.16
    3 7 1 o 904.49 957.02 37.38
    4 7 1 o 634.17 651.64 66.12
    -4 8 1 o 291.35 319.55 40.71
    -3 8 1 o 553.43 552.88 29.83
    -2 8 1 o 3026.13 2887.96 104.25
    -1 8 1 o 4701.53 4815.57 141.24
    0 8 1 o 109.62 99.66 15.05
    1 8 1 o 4956.56 4820.52 152.44
    2 8 1 o 2861.68 2798.34 103.69
    3 8 1 o 568.67 556.25 27.37
    4 8 1 o 324.44 362.05 37.47
    -4 9 1 o -0.36 11.72 38.24
    -3 9 1 o 1243.63 1173.71 49.81
    -2 9 1 o 693.95 696.22 32.75
    -1 9 1 o 2415.04 2506.23 81.31
    0 9 1 o 3701.85 3656.73 144.88
    1 9 1 o 2542.17 2605.03 80.82
    2 9 1 o 627.29 630.53 34.21
    3 9 1 o 1143.20 1136.03 48.72
    4 9 1 o 134.68 11.59 67.76
    -4 10 1 o 108.10 187.33 49.71
    -3 10 1 o 535.45 514.36 29.83
    -2 10 1 o 113.06 126.09 19.56
    -1 10 1 o 3741.51 3714.12 131.00
    0 10 1 o 7509.98 7661.05 290.81
    1 10 1 o 3698.24 3585.19 130.98
    2 10 1 o 126.20 116.37 17.67
    3 10 1 o 530.01 535.84 32.07
    4 10 1 o 82.19 166.15 73.86
    -4 11 1 o 101.63 237.08 78.31
    -3 11 1 o 185.49 169.55 31.21
    -2 11 1 o 2857.24 2700.89 102.21
    -1 11 1 o 843.91 883.98 35.93
    0 11 1 o 51.06 68.23 21.43
    1 11 1 o 788.96 741.79 38.14
    2 11 1 o 2782.03 2703.00 93.15
    3 11 1 o 112.62 157.63 25.22
    4 11 1 o 208.82 207.97 82.47
    -3 12 1 o 245.90 283.20 40.45
    -2 12 1 o 252.51 237.11 27.02
    -1 12 1 o 1480.32 1531.98 62.42
    0 12 1 o 1553.21 1579.96 69.74
    1 12 1 o 1458.52 1404.66 60.06
    2 12 1 o 253.66 234.32 27.09
    3 12 1 o 296.41 306.21 50.02
    -3 13 1 o 314.58 332.66 42.85
    -2 13 1 o 892.18 874.54 60.00
    -1 13 1 o 481.80 509.97 34.32
    0 13 1 o 599.56 602.85 39.35
    1 13 1 o 513.97 504.62 37.32
    2 13 1 o 854.63 848.63 44.24
    3 13 1 o 238.26 318.26 52.42
    -3 14 1 o 285.84 293.38 56.97
    -2 14 1 o 472.17 431.46 38.85
    -1 14 1 o 1452.93 1525.21 79.76
    0 14 1 o 225.40 216.19 34.22
    1 14 1 o 1531.08 1545.81 84.47
    2 14 1 o 493.17 427.70 42.12
    3 14 1 o 276.42 289.04 141.90
    -2 15 1 o 58.37 0.26 34.90
    -1 15 1 o 361.35 318.38 39.75
    0 15 1 o 2267.79 2418.30 100.66
    1 15 1 o 339.49 306.77 40.55
    2 15 1 o 32.88 1.40 42.97
    -1 16 1 o 513.74 529.90 45.78
    0 16 1 o 41.81 63.15 37.95
    1 16 1 o 507.94 572.63 62.74
    0 0 2 o 1586.68 1962.04 72.31
    1 0 2 o 19825.75 18871.80 760.54
    2 0 2 o 2326.94 2199.91 74.71
    3 0 2 o 1375.38 1308.69 51.98
    4 0 2 o 51.68 85.91 22.07
    5 0 2 o 174.15 130.81 36.56
    -5 1 2 o 169.28 172.53 35.95
    -4 1 2 o 652.16 580.24 33.64
    -3 1 2 o 1237.66 1261.55 50.90
    -2 1 2 o 15474.36 15027.51 588.24
    -1 1 2 o 14467.34 13623.22 436.18
    0 1 2 o 1060.42 1154.23 37.57
    1 1 2 o 15517.82 14632.01 384.66
    2 1 2 o 15238.88 14929.51 392.17
    3 1 2 o 1377.32 1425.04 50.67
    4 1 2 o 585.69 577.05 36.92
    5 1 2 o 230.71 211.79 36.75
    -5 2 2 o 23.59 26.99 33.79
    -4 2 2 o 277.23 281.07 25.30
    -3 2 2 o 1406.17 1420.64 75.18
    -2 2 2 o 1384.00 1512.96 57.58
    -1 2 2 o 10262.73 10519.09 285.22
    0 2 2 o 2963.69 2865.66 96.64
    1 2 2 o 9497.96 9429.19 251.48
    2 2 2 o 1411.12 1468.68 35.99
    3 2 2 o 1504.15 1483.38 46.88
    4 2 2 o 265.27 261.06 31.08
    5 2 2 o 69.77 45.55 38.06
    -5 3 2 o 259.23 300.37 40.67
    -4 3 2 o 695.31 705.39 48.71
    -3 3 2 o 4829.75 4607.84 182.14
    -2 3 2 o 269.86 257.33 18.19
    -1 3 2 o 5654.33 5763.62 139.29
    0 3 2 o 24893.28 23913.55 632.60
    1 3 2 o 5261.82 5329.46 132.12
    2 3 2 o 211.99 218.07 8.04
    3 3 2 o 4567.93 4354.06 137.26
    4 3 2 o 756.93 749.39 41.32
    5 3 2 o 250.07 252.42 50.03
    -5 4 2 o -13.13 3.77 36.03
    -4 4 2 o 325.06 324.96 38.57
    -3 4 2 o 118.04 92.56 18.88
    -2 4 2 o 307.68 305.02 10.82
    -1 4 2 o 4925.48 4727.19 121.37
    0 4 2 o 4053.65 4018.64 117.82
    1 4 2 o 5100.88 4949.43 127.94
    2 4 2 o 253.98 247.25 9.91
    3 4 2 o 68.39 84.51 14.14
    4 4 2 o 383.27 390.75 46.33
    5 4 2 o -49.71 8.02 86.08
    -5 5 2 o 87.44 146.18 38.95
    -4 5 2 o 844.50 815.47 56.55
    -3 5 2 o 116.30 109.47 14.98
    -2 5 2 o 1550.78 1441.45 37.91
    -1 5 2 o 4945.84 4780.61 120.49
    0 5 2 o 25811.93 25188.73 625.68
    1 5 2 o 4976.19 4864.65 126.92
    2 5 2 o 1583.32 1517.16 46.96
    3 5 2 o 112.65 120.28 16.13
    4 5 2 o 879.79 851.24 47.45
    5 5 2 o 207.71 137.92 91.36
    -5 6 2 o 70.07 75.29 43.31
    -4 6 2 o 171.08 131.93 37.51
    -3 6 2 o 64.07 84.03 21.00
    -2 6 2 o 1232.42 1206.12 36.44
    -1 6 2 o 3399.23 3445.42 74.33
    0 6 2 o 5088.06 4921.60 124.10
    1 6 2 o 3190.39 3385.62 90.65
    2 6 2 o 1271.57 1261.66 45.90
    3 6 2 o 90.43 98.86 17.02
    4 6 2 o 82.10 102.16 27.17
    5 6 2 o 159.39 103.48 94.14
    -4 7 2 o -34.41 6.87 34.41
    -3 7 2 o 419.22 432.46 28.43
    -2 7 2 o 1723.42 1663.26 58.75
    -1 7 2 o 5662.85 5774.41 144.49
    0 7 2 o 1174.08 1290.42 36.93
    1 7 2 o 5575.83 5793.16 176.53
    2 7 2 o 1799.39 1783.71 63.54
    3 7 2 o 441.72 458.67 22.04
    4 7 2 o 32.25 15.15 29.37
    -4 8 2 o 235.56 213.13 39.62
    -3 8 2 o 331.19 353.64 28.16
    -2 8 2 o 977.20 994.10 47.74
    -1 8 2 o 1409.27 1451.14 43.00
    0 8 2 o 86.74 77.93 12.17
    1 8 2 o 1515.75 1508.79 48.87
    2 8 2 o 979.61 981.99 35.83
    3 8 2 o 327.81 359.43 20.36
    4 8 2 o 168.83 245.72 68.59
    -4 9 2 o 498.21 410.98 48.70
    -3 9 2 o 460.83 436.50 32.27
    -2 9 2 o 5408.84 5410.29 190.00
    -1 9 2 o 1121.78 1085.70 44.74
    0 9 2 o 930.70 1047.22 38.28
    1 9 2 o 1070.35 1075.61 49.67
    2 9 2 o 5525.02 5417.05 173.12
    3 9 2 o 401.46 422.65 24.33
    4 9 2 o 409.59 399.88 83.03
    -4 10 2 o 471.50 456.64 55.54
    -3 10 2 o 276.83 259.92 30.22
    -2 10 2 o 849.75 835.68 46.57
    -1 10 2 o 549.68 545.58 28.17
    0 10 2 o 16.33 21.82 25.85
    1 10 2 o 617.84 619.64 29.26
    2 10 2 o 798.87 810.19 33.86
    3 10 2 o 201.70 222.35 24.39
    4 10 2 o 465.12 426.42 83.31
    -4 11 2 o 67.37 85.06 55.61
    -3 11 2 o 3016.33 2938.30 126.61
    -2 11 2 o 514.45 484.74 30.44
    -1 11 2 o 1065.95 1050.33 50.07
    0 11 2 o 220.39 186.13 24.96
    1 11 2 o 1309.84 1256.51 49.79
    2 11 2 o 510.14 482.02 29.62
    3 11 2 o 3129.77 3104.14 177.54
    4 11 2 o 107.19 93.78 79.42
    -3 12 2 o 389.22 378.32 41.47
    -2 12 2 o 283.11 245.73 27.62
    -1 12 2 o 425.96 413.10 28.63
    0 12 2 o 6.62 11.30 25.67
    1 12 2 o 423.67 387.15 38.24
    2 12 2 o 258.91 259.96 31.21
    3 12 2 o 296.20 365.64 50.27
    -3 13 2 o 662.61 718.81 52.14
    -2 13 2 o 940.07 912.52 47.93
    -1 13 2 o 88.42 141.76 26.27
    0 13 2 o 1233.68 1182.40 61.51
    1 13 2 o 146.53 138.91 30.05
    2 13 2 o 999.03 965.80 55.47
    3 13 2 o 672.19 673.63 67.05
    -3 14 2 o -42.88 33.22 42.88
    -2 14 2 o 647.84 666.66 43.90
    -1 14 2 o 38.69 69.88 30.57
    0 14 2 o 162.54 186.25 33.44
    1 14 2 o 67.87 91.04 42.28
    2 14 2 o 717.57 676.04 64.90
    3 14 2 o 59.63 35.56 53.93
    -2 15 2 o 364.31 387.03 39.78
    -1 15 2 o 1700.43 1742.39 114.59
    0 15 2 o 313.11 170.89 51.87
    1 15 2 o 1765.47 1718.29 83.51
    2 15 2 o 348.29 413.31 42.95
    -1 16 2 o 251.87 259.21 68.26
    0 16 2 o -10.18 3.16 37.99
    1 16 2 o 279.51 264.66 42.12
    1 0 3 o 15068.77 14595.68 437.17
    2 0 3 o 901.52 901.02 34.45
    3 0 3 o 297.31 234.32 18.48
    4 0 3 o 34.50 63.65 16.31
    5 0 3 o 259.76 300.34 52.50
    -5 1 3 o 162.31 203.51 37.75
    -4 1 3 o 889.84 887.38 37.17
    -3 1 3 o 2455.33 2460.01 91.01
    -2 1 3 o 4854.58 4925.25 175.87
    -1 1 3 o 7130.10 6815.79 216.15
    0 1 3 o 3961.24 4200.23 123.87
    1 1 3 o 7827.89 7746.73 233.44
    2 1 3 o 4357.87 4441.77 132.55
    3 1 3 o 2594.06 2650.68 90.86
    4 1 3 o 897.68 914.14 57.61
    5 1 3 o 220.21 196.20 46.61
    -5 2 3 o 355.47 305.85 41.55
    -4 2 3 o 363.41 391.73 28.01
    -3 2 3 o 1470.78 1368.05 80.74
    -2 2 3 o 723.47 690.78 32.57
    -1 2 3 o 1659.34 1671.96 42.54
    0 2 3 o 2003.78 2076.30 59.58
    1 2 3 o 1366.61 1283.68 49.08
    2 2 3 o 876.86 847.15 24.64
    3 2 3 o 1375.58 1361.32 47.88
    4 2 3 o 414.84 385.32 31.37
    5 2 3 o 308.19 292.11 41.91
    -5 3 3 o 221.64 188.26 40.19
    -4 3 3 o 2131.61 2063.85 90.22
    -3 3 3 o 351.60 336.64 22.79
    -2 3 3 o 5156.40 5122.93 179.00
    -1 3 3 o 2319.03 2480.61 66.82
    0 3 3 o 9890.96 9425.37 251.96
    1 3 3 o 2557.27 2640.96 66.72
    2 3 3 o 5182.42 5229.41 150.68
    3 3 3 o 319.61 315.87 19.87
    4 3 3 o 1996.84 1945.89 89.32
    5 3 3 o 185.77 154.06 79.14
    -5 4 3 o 17.41 58.45 39.01
    -4 4 3 o 28.90 7.80 41.75
    -3 4 3 o 3422.25 3447.36 129.66
    -2 4 3 o 598.49 620.46 20.10
    -1 4 3 o 160.72 147.11 7.94
    0 4 3 o 11980.49 11330.89 346.22
    1 4 3 o 161.04 153.34 7.38
    2 4 3 o 645.99 688.37 19.77
    3 4 3 o 3143.61 3218.58 105.15
    4 4 3 o 7.57 14.13 24.98
    5 4 3 o -14.99 49.43 89.97
    -5 5 3 o 383.53 372.76 43.95
    -4 5 3 o 880.90 821.63 56.11
    -3 5 3 o 2060.02 2039.64 86.33
    -2 5 3 o 1024.93 995.99 28.90
    -1 5 3 o 10136.26 9838.22 275.22
    0 5 3 o 451.40 506.39 18.96
    1 5 3 o 10172.84 9727.42 259.56
    2 5 3 o 1024.85 974.63 32.63
    3 5 3 o 2089.63 2011.29 76.33
    4 5 3 o 735.27 770.50 50.51
    5 5 3 o 346.83 413.30 101.36
    -5 6 3 o 30.48 44.63 46.64
    -4 6 3 o 2.68 27.38 36.36
    -3 6 3 o 744.79 759.08 32.57
    -2 6 3 o 2506.08 2598.12 65.26
    -1 6 3 o 306.58 281.60 12.95
    0 6 3 o 57.71 48.56 6.58
    1 6 3 o 317.85 281.95 17.50
    2 6 3 o 2475.05 2602.19 87.24
    3 6 3 o 808.69 848.58 33.06
    4 6 3 o 45.37 51.90 28.15
    5 6 3 o -94.41 50.16 94.41
    -4 7 3 o 1509.74 1521.02 95.96
    -3 7 3 o 512.07 523.92 32.16
    -2 7 3 o 3313.93 3304.65 97.45
    -1 7 3 o 1819.96 1919.13 46.74
    0 7 3 o 11671.42 11361.38 338.15
    1 7 3 o 1876.48 2010.48 73.45
    2 7 3 o 3272.09 3349.96 114.59
    3 7 3 o 550.70 542.38 26.21
    4 7 3 o 1416.48 1540.62 102.53
    -4 8 3 o 265.54 226.94 43.87
    -3 8 3 o 175.76 184.21 25.78
    -2 8 3 o 2344.08 2346.35 76.27
    -1 8 3 o 592.99 590.79 25.39
    0 8 3 o 1630.99 1719.65 50.18
    1 8 3 o 614.14 652.01 31.97
    2 8 3 o 2327.99 2296.59 75.37
    3 8 3 o 190.68 198.23 17.50
    4 8 3 o 290.18 207.18 68.59
    -4 9 3 o 11.94 14.57 42.01
    -3 9 3 o 1731.90 1594.46 73.55
    -2 9 3 o 281.66 257.89 24.03
    -1 9 3 o 6837.79 6868.59 236.60
    0 9 3 o 126.07 141.94 13.13
    1 9 3 o 6840.77 6662.84 264.53
    2 9 3 o 337.30 307.27 18.35
    3 9 3 o 1517.42 1463.80 68.65
    4 9 3 o 17.49 13.80 63.87
    -4 10 3 o 66.68 38.26 51.37
    -3 10 3 o 47.00 15.91 29.61
    -2 10 3 o 396.73 396.72 26.49
    -1 10 3 o 1031.49 1058.25 45.71
    0 10 3 o 4296.39 4558.98 150.43
    1 10 3 o 1121.10 1120.61 44.22
    2 10 3 o 411.63 410.44 25.34
    3 10 3 o 11.82 22.29 27.35
    4 10 3 o 47.21 27.29 76.36
    -4 11 3 o 443.22 511.28 63.62
    -3 11 3 o 189.08 217.19 37.20
    -2 11 3 o 2019.04 1994.95 75.47
    -1 11 3 o 1765.63 1835.95 73.65
    0 11 3 o 1906.42 1935.28 71.32
    1 11 3 o 2149.90 1978.41 73.65
    2 11 3 o 1854.77 1823.69 83.99
    3 11 3 o 267.19 254.07 33.04
    4 11 3 o 481.78 498.47 90.53
    -3 12 3 o 115.78 45.34 35.06
    -2 12 3 o 293.95 281.07 28.10
    -1 12 3 o -17.48 8.41 24.29
    0 12 3 o 3887.32 4002.66 154.25
    1 12 3 o 0.29 19.21 27.03
    2 12 3 o 302.65 286.38 32.30
    3 12 3 o 67.24 50.93 47.96
    -3 13 3 o 757.80 811.27 67.68
    -2 13 3 o 109.34 119.50 28.22
    -1 13 3 o 2491.36 2649.69 87.03
    0 13 3 o 88.97 101.24 29.93
    1 13 3 o 2566.75 2508.83 107.01
    2 13 3 o 140.60 132.04 32.74
    3 13 3 o 716.14 740.87 69.62
    -2 14 3 o 380.39 382.20 38.71
    -1 14 3 o 321.02 377.68 29.68
    0 14 3 o 1236.20 1190.65 62.89
    1 14 3 o 338.21 402.07 37.30
    2 14 3 o 347.64 338.44 50.66
    -2 15 3 o 337.88 313.32 38.45
    -1 15 3 o 1015.08 968.01 60.17
    0 15 3 o 820.18 826.55 58.93
    1 15 3 o 1081.44 977.38 65.81
    2 15 3 o 269.73 283.71 40.82
    -1 16 3 o -23.68 31.35 38.85
    0 16 3 o 474.33 437.72 43.84
    1 16 3 o 23.57 26.98 38.68
    0 0 4 o 24086.60 27104.27 1065.60
    1 0 4 o 2375.18 2525.62 69.64
    2 0 4 o 131.63 143.20 8.18
    3 0 4 o 234.30 236.13 14.43
    4 0 4 o 948.96 954.67 43.28
    5 0 4 o 27.15 0.72 36.00
    -5 1 4 o 132.37 170.31 38.22
    -4 1 4 o 356.68 374.19 27.78
    -3 1 4 o 312.67 287.74 25.87
    -2 1 4 o 498.62 481.56 22.36
    -1 1 4 o 5987.36 6073.79 165.32
    0 1 4 o 14579.63 15582.78 454.59
    1 1 4 o 6175.28 6173.92 165.29
    2 1 4 o 553.38 535.50 17.35
    3 1 4 o 363.13 338.74 16.45
    4 1 4 o 376.33 367.02 23.93
    5 1 4 o 209.75 173.12 48.71
    -5 2 4 o 502.11 600.68 45.30
    -4 2 4 o 106.17 137.08 36.67
    -3 2 4 o 1232.21 1282.38 68.85
    -2 2 4 o 972.62 1023.81 32.24
    -1 2 4 o 9408.27 10011.99 284.38
    0 2 4 o 6478.50 7274.32 187.75
    1 2 4 o 10204.96 10427.63 284.44
    2 2 4 o 1035.52 1077.22 29.27
    3 2 4 o 1278.27 1311.58 44.28
    4 2 4 o 110.17 117.08 19.79
    5 2 4 o 550.11 576.28 54.76
    -5 3 4 o 163.02 164.83 40.02
    -4 3 4 o 58.68 108.86 42.96
    -3 3 4 o 1152.60 1040.82 121.00
    -2 3 4 o 5606.69 5637.11 195.04
    -1 3 4 o 4399.63 4636.98 118.96
    0 3 4 o 702.58 697.20 25.00
    1 3 4 o 4316.92 4549.73 137.32
    2 3 4 o 5659.98 5641.57 153.67
    3 3 4 o 1010.61 1014.37 37.86
    4 3 4 o 125.71 119.33 20.38
    5 3 4 o 215.81 172.83 69.55
    -5 4 4 o 42.72 47.21 38.20
    -4 4 4 o 955.72 887.95 59.62
    -3 4 4 o 555.37 491.25 35.79
    -2 4 4 o 5301.41 5414.24 143.59
    -1 4 4 o 3802.19 3565.16 119.75
    0 4 4 o 899.58 837.99 23.16
    1 4 4 o 3780.93 3689.57 103.49
    2 4 4 o 5237.15 5172.99 153.56
    3 4 4 o 501.87 511.49 25.10
    4 4 4 o 799.45 786.60 40.89
    5 4 4 o 117.74 63.85 95.25
    -5 5 4 o 10.63 24.53 48.41
    -4 5 4 o 167.46 166.96 39.40
    -3 5 4 o 993.24 905.82 45.18
    -2 5 4 o 3963.57 4095.20 107.83
    -1 5 4 o 1815.35 1882.43 52.59
    0 5 4 o 1592.90 1367.02 43.12
    1 5 4 o 1946.68 1961.50 60.25
    2 5 4 o 3880.99 3985.20 124.16
    3 5 4 o 1119.89 1107.85 44.44
    4 5 4 o 230.05 198.58 41.34
    5 5 4 o 171.61 25.33 100.24
    -4 6 4 o 452.52 460.32 48.65
    -3 6 4 o 2839.88 2729.80 105.01
    -2 6 4 o 2632.22 2705.70 78.85
    -1 6 4 o 4597.52 4383.36 116.28
    0 6 4 o 790.69 729.32 31.10
    1 6 4 o 4320.28 4180.28 174.18
    2 6 4 o 2679.27 2734.14 85.03
    3 6 4 o 2980.31 2842.02 103.58
    4 6 4 o 516.75 569.07 52.61
    -4 7 4 o 282.86 256.14 43.91
    -3 7 4 o 1132.19 1049.08 54.87
    -2 7 4 o 440.41 428.61 19.08
    -1 7 4 o 1669.14 1669.67 48.34
    0 7 4 o 1759.72 1803.02 57.64
    1 7 4 o 1588.51 1559.16 66.71
    2 7 4 o 492.29 461.73 22.36
    3 7 4 o 1095.29 1079.13 48.91
    4 7 4 o 286.41 271.27 50.28
    -4 8 4 o 834.53 810.88 58.82
    -3 8 4 o 1644.55 1505.60 70.87
    -2 8 4 o 1016.83 1097.84 51.00
    -1 8 4 o 1185.05 1140.18 53.80
    0 8 4 o 3620.19 3648.15 106.36
    1 8 4 o 1128.69 1126.88 59.00
    2 8 4 o 1049.39 1066.85 41.16
    3 8 4 o 1456.63 1427.91 65.34
    4 8 4 o 732.47 789.46 69.63
    -4 9 4 o 75.95 111.51 44.16
    -3 9 4 o 544.94 513.71 50.06
    -2 9 4 o 869.17 813.75 39.78
    -1 9 4 o 897.64 917.29 39.37
    0 9 4 o 2866.84 2791.41 92.21
    1 9 4 o 917.48 942.47 44.26
    2 9 4 o 914.24 892.41 45.25
    3 9 4 o 459.47 455.33 44.73
    4 9 4 o 260.91 130.48 55.76
    -4 10 4 o 297.02 314.89 51.47
    -3 10 4 o 48.89 17.50 29.82
    -2 10 4 o 373.20 357.73 27.64
    -1 10 4 o 2123.95 2186.76 78.22
    0 10 4 o 3002.85 3059.66 97.08
    1 10 4 o 2083.29 2056.85 87.00
    2 10 4 o 450.51 403.63 30.17
    3 10 4 o 52.97 15.88 27.17
    4 10 4 o 267.69 313.39 80.25
    -3 11 4 o 38.88 35.60 30.72
    -2 11 4 o 552.60 553.12 31.38
    -1 11 4 o 1119.11 1167.26 55.54
    0 11 4 o 250.76 265.89 23.47
    1 11 4 o 1212.10 1183.81 56.42
    2 11 4 o 439.67 449.79 36.51
    3 11 4 o 12.31 36.69 30.48
    -3 12 4 o 122.10 85.84 37.30
    -2 12 4 o 955.40 981.63 48.13
    -1 12 4 o 1232.49 1295.57 54.62
    0 12 4 o 136.40 169.85 27.82
    1 12 4 o 1282.36 1284.17 61.42
    2 12 4 o 1074.74 1034.64 55.44
    3 12 4 o 55.41 97.56 80.53
    -3 13 4 o 93.79 81.68 44.13
    -2 13 4 o 481.27 483.64 35.22
    -1 13 4 o 321.95 337.76 28.61
    0 13 4 o 389.90 382.74 34.00
    1 13 4 o 323.99 337.25 35.12
    2 13 4 o 555.74 592.48 41.41
    3 13 4 o 31.64 69.71 50.10
    -2 14 4 o 402.96 407.35 36.11
    -1 14 4 o -28.10 2.91 28.10
    0 14 4 o 1088.79 1062.81 58.60
    1 14 4 o 11.68 1.87 33.40
    2 14 4 o 328.04 347.78 40.09
    -2 15 4 o 190.01 172.09 38.06
    -1 15 4 o 63.66 64.48 58.09
    0 15 4 o 103.02 134.64 37.27
    1 15 4 o 68.67 59.07 54.33
    2 15 4 o 153.50 168.06 40.07
    -1 16 4 o 276.53 244.60 41.84
    0 16 4 o -8.07 0.20 38.93
    1 16 4 o 264.27 231.15 45.75
    1 0 5 o 10414.43 9901.16 301.97
    2 0 5 o 574.56 674.20 24.11
    3 0 5 o 2851.60 2794.00 113.80
    4 0 5 o 325.63 353.00 30.50
    5 0 5 o 221.37 227.65 51.23
    -5 1 5 o 84.05 106.45 49.87
    -4 1 5 o 237.32 231.37 27.92
    -3 1 5 o 1927.95 1999.84 94.83
    -2 1 5 o 604.87 595.96 26.48
    -1 1 5 o 849.90 844.95 22.14
    0 1 5 o 150.95 167.08 7.63
    1 1 5 o 730.46 760.61 25.14
    2 1 5 o 688.64 660.74 27.83
    3 1 5 o 1961.94 2095.56 71.63
    4 1 5 o 249.71 221.77 32.87
    5 1 5 o 142.54 87.69 50.10
    -5 2 5 o -10.93 1.36 54.47
    -4 2 5 o 1792.20 1847.41 96.14
    -3 2 5 o 879.48 813.97 51.18
    -2 2 5 o 11282.78 11087.97 306.26
    -1 2 5 o 231.43 222.63 10.59
    0 2 5 o 7736.05 8800.03 254.91
    1 2 5 o 269.51 270.04 10.56
    2 2 5 o 11273.81 11197.62 327.16
    3 2 5 o 830.87 829.61 32.40
    4 2 5 o 1709.16 1743.69 77.27
    5 2 5 o 0.00 0.39 62.63
    -5 3 5 o 204.33 221.85 41.89
    -4 3 5 o -13.40 26.26 36.84
    -3 3 5 o 862.12 879.69 48.61
    -2 3 5 o 1014.73 1053.86 34.77
    -1 3 5 o 795.47 810.78 22.26
    0 3 5 o 967.88 1037.16 30.70
    1 3 5 o 754.00 754.92 23.34
    2 3 5 o 918.00 936.86 34.09
    3 3 5 o 675.47 636.04 28.29
    4 3 5 o 64.94 26.79 28.62
    5 3 5 o 269.36 222.92 72.39
    -5 4 5 o 338.62 360.82 42.25
    -4 4 5 o 302.20 299.82 41.09
    -3 4 5 o 2076.02 1962.62 105.30
    -2 4 5 o 1576.18 1717.27 52.52
    -1 4 5 o 8885.73 8623.19 246.90
    0 4 5 o 526.96 546.23 18.19
    1 4 5 o 9320.02 9107.60 263.89
    2 4 5 o 1571.37 1614.44 48.17
    3 4 5 o 2150.25 2064.36 70.68
    4 4 5 o 200.45 250.97 35.51
    5 4 5 o 385.58 368.98 72.08
    -5 5 5 o 51.09 75.10 103.02
    -4 5 5 o 32.45 20.61 40.18
    -3 5 5 o 1381.40 1324.42 96.47
    -2 5 5 o 341.70 378.06 15.60
    -1 5 5 o 749.73 761.67 24.77
    0 5 5 o 2830.38 2760.57 73.37
    1 5 5 o 823.66 819.61 30.83
    2 5 5 o 409.55 376.85 18.65
    3 5 5 o 1299.65 1258.75 48.42
    4 5 5 o 11.16 17.59 32.84
    -4 6 5 o 764.68 754.84 58.00
    -3 6 5 o 384.21 380.69 37.09
    -2 6 5 o 2739.69 2776.84 81.19
    -1 6 5 o 4492.11 4315.05 136.07
    0 6 5 o 5951.64 5739.85 173.44
    1 6 5 o 4050.65 3984.47 156.91
    2 6 5 o 2733.73 2741.99 107.85
    3 6 5 o 374.22 358.56 20.47
    4 6 5 o 798.37 825.44 49.21
    -4 7 5 o -3.40 3.94 55.29
    -3 7 5 o 474.29 449.35 33.59
    -2 7 5 o 868.51 838.31 33.49
    -1 7 5 o 414.65 399.55 23.67
    0 7 5 o 1610.86 1662.61 57.64
    1 7 5 o 393.78 348.93 23.21
    2 7 5 o 849.81 840.90 37.52
    3 7 5 o 550.08 607.02 31.21
    4 7 5 o -28.69 2.56 47.55
    -4 8 5 o 311.95 328.45 49.32
    -3 8 5 o 1276.69 1124.92 61.57
    -2 8 5 o 1278.68 1298.92 54.10
    -1 8 5 o 4276.56 3957.35 151.40
    0 8 5 o 3142.58 3100.22 92.83
    1 8 5 o 4404.91 4140.90 169.25
    2 8 5 o 1385.60 1384.73 58.93
    3 8 5 o 1175.09 1123.29 64.58
    4 8 5 o 362.70 335.46 55.60
    -4 9 5 o 79.17 83.31 45.95
    -3 9 5 o 242.14 245.30 31.61
    -2 9 5 o 658.79 649.43 31.07
    -1 9 5 o 71.23 82.90 20.39
    0 9 5 o 2795.82 2808.88 90.92
    1 9 5 o 79.54 119.59 20.85
    2 9 5 o 529.39 564.42 33.52
    3 9 5 o 243.45 230.82 29.19
    4 9 5 o -42.99 78.97 82.47
    -4 10 5 o 215.35 179.08 52.24
    -3 10 5 o 953.58 900.04 54.28
    -2 10 5 o 1092.08 1090.00 49.64
    -1 10 5 o 3381.81 3427.22 132.86
    0 10 5 o 433.26 398.94 22.33
    1 10 5 o 3299.33 3408.63 132.73
    2 10 5 o 1178.67 1154.41 56.36
    3 10 5 o 914.30 859.67 56.95
    4 10 5 o 103.16 160.92 77.47
    -3 11 5 o 134.50 125.15 35.75
    -2 11 5 o 656.00 681.49 38.13
    -1 11 5 o 143.58 143.10 24.58
    0 11 5 o 1874.79 1817.61 71.85
    1 11 5 o 128.30 128.06 25.83
    2 11 5 o 904.15 869.08 59.60
    3 11 5 o 115.40 127.53 33.51
    -3 12 5 o 355.12 336.11 41.86
    -2 12 5 o 1889.42 1880.75 77.13
    -1 12 5 o 1603.51 1589.70 67.01
    0 12 5 o 877.92 885.05 42.24
    1 12 5 o 1712.83 1655.32 74.85
    2 12 5 o 1949.63 1830.26 98.12
    3 12 5 o 424.00 312.72 86.22
    -3 13 5 o 12.66 21.58 39.13
    -2 13 5 o 783.92 855.42 42.89
    -1 13 5 o 101.29 164.06 26.79
    0 13 5 o 1333.81 1304.98 65.67
    1 13 5 o 117.06 173.84 31.74
    2 13 5 o 791.83 775.47 47.97
    3 13 5 o 18.18 24.34 53.43
    -2 14 5 o -32.63 0.40 32.63
    -1 14 5 o 1768.47 1834.14 68.61
    0 14 5 o 555.02 410.47 75.63
    1 14 5 o 1821.38 1805.37 94.87
    2 14 5 o 33.40 0.33 36.08
    -2 15 5 o 137.68 159.46 38.31
    -1 15 5 o 27.13 47.38 29.85
    0 15 5 o 1113.33 1116.47 61.47
    1 15 5 o 99.40 36.21 38.01
    2 15 5 o 152.28 171.14 42.98
    0 16 5 o 717.37 858.55 68.22
    0 0 6 o 479.17 491.48 24.95
    1 0 6 o 2072.02 1989.48 51.22
    2 0 6 o 7746.60 7511.07 267.41
    3 0 6 o 101.81 7.87 26.63
    4 0 6 o 675.31 681.95 39.47
    5 0 6 o 8.47 14.96 51.20
    -5 1 6 o 87.20 18.72 49.73
    -4 1 6 o 276.00 271.10 30.57
    -3 1 6 o 545.80 556.15 29.01
    -2 1 6 o 2000.64 2040.99 75.22
    -1 1 6 o 3823.22 4098.64 92.83
    0 1 6 o 313.10 336.70 13.50
    1 1 6 o 3351.23 3709.35 98.42
    2 1 6 o 2228.79 2297.20 75.37
    3 1 6 o 526.31 527.18 26.20
    4 1 6 o 250.92 263.08 26.29
    5 1 6 o 84.64 31.30 52.05
    -5 2 6 o 192.51 214.67 53.72
    -4 2 6 o 123.38 105.83 37.83
    -3 2 6 o 2317.91 2329.37 107.93
    -2 2 6 o 2011.98 2159.79 70.55
    -1 2 6 o 2455.67 2531.67 68.91
    0 2 6 o 4167.56 4478.43 121.06
    1 2 6 o 2204.15 2306.64 68.90
    2 2 6 o 2295.94 2356.63 70.02
    3 2 6 o 2139.88 2124.44 80.07
    4 2 6 o 74.19 103.87 30.23
    5 2 6 o 197.04 206.36 66.84
    -5 3 6 o 168.27 133.77 42.30
    -4 3 6 o 53.80 85.09 41.08
    -3 3 6 o 1054.86 870.24 64.82
    -2 3 6 o 9.03 29.43 12.05
    -1 3 6 o 8233.55 8292.28 240.35
    0 3 6 o 2911.93 3148.08 79.69
    1 3 6 o 8312.10 8469.35 224.69
    2 3 6 o 22.23 25.36 8.39
    3 3 6 o 1072.66 892.25 38.74
    4 3 6 o 16.59 59.24 39.55
    5 3 6 o 118.72 134.35 72.46
    -4 4 6 o 797.02 820.91 60.28
    -3 4 6 o 583.66 548.62 42.48
    -2 4 6 o 213.32 225.49 12.45
    -1 4 6 o 318.37 301.09 15.73
    0 4 6 o 16640.99 16254.76 549.38
    1 4 6 o 388.68 371.86 14.87
    2 4 6 o 291.38 272.67 14.15
    3 4 6 o 583.40 562.07 25.13
    4 4 6 o 906.67 872.26 59.11
    -4 5 6 o 392.85 409.66 52.87
    -3 5 6 o 728.11 761.34 47.57
    -2 5 6 o 1620.27 1689.47 58.72
    -1 5 6 o 3326.77 3267.35 102.41
    0 5 6 o 4600.10 4487.54 174.75
    1 5 6 o 3257.45 3222.47 96.74
    2 5 6 o 1642.43 1630.13 60.16
    3 5 6 o 660.86 670.45 31.43
    4 5 6 o 533.98 445.72 43.87
    -4 6 6 o 268.72 286.15 45.74
    -3 6 6 o 229.27 186.67 36.14
    -2 6 6 o 211.58 221.30 18.48
    -1 6 6 o 3548.34 3329.71 108.90
    0 6 6 o 6862.32 6482.67 305.63
    1 6 6 o 3199.31 3010.80 118.57
    2 6 6 o 338.24 300.93 17.20
    3 6 6 o 184.59 145.62 29.27
    4 6 6 o 279.19 284.50 39.60
    -4 7 6 o 121.13 77.44 45.10
    -3 7 6 o 1196.16 1105.64 73.23
    -2 7 6 o 342.30 314.06 21.54
    -1 7 6 o 4053.93 3778.09 129.77
    0 7 6 o 54.88 67.10 10.62
    1 7 6 o 4053.86 3776.59 141.57
    2 7 6 o 318.94 302.31 21.37
    3 7 6 o 1286.47 1184.05 53.61
    4 7 6 o 79.85 76.44 53.44
    -4 8 6 o 187.80 179.18 49.62
    -3 8 6 o 266.56 230.48 31.01
    -2 8 6 o 2435.68 2314.67 80.06
    -1 8 6 o 1741.49 1697.65 68.32
    0 8 6 o 12.68 7.84 29.87
    1 8 6 o 1900.16 1871.14 74.89
    2 8 6 o 2274.37 2162.92 96.84
    3 8 6 o 271.15 245.66 26.89
    4 8 6 o 199.38 199.66 90.25
    -4 9 6 o 605.26 625.59 59.59
    -3 9 6 o 237.32 243.54 32.72
    -2 9 6 o 1732.39 1697.63 67.07
    -1 9 6 o 523.12 482.69 29.97
    0 9 6 o 1031.10 794.79 63.21
    1 9 6 o 495.85 484.27 30.20
    2 9 6 o 1632.50 1637.76 72.70
    3 9 6 o 151.55 181.73 29.79
    4 9 6 o 455.13 591.46 94.69
    -4 10 6 o 258.09 240.19 54.40
    -3 10 6 o 708.05 678.97 46.87
    -2 10 6 o 862.99 847.49 42.79
    -1 10 6 o 184.20 190.96 23.91
    0 10 6 o 203.61 136.14 22.39
    1 10 6 o 192.18 196.36 25.27
    2 10 6 o 860.84 851.47 46.43
    3 10 6 o 729.53 728.74 47.30
    4 10 6 o 168.83 186.82 96.63
    -3 11 6 o 540.11 575.53 42.49
    -2 11 6 o 320.00 309.85 28.66
    -1 11 6 o 476.05 494.66 39.96
    0 11 6 o -22.89 5.81 22.89
    1 11 6 o 622.53 551.13 36.35
    2 11 6 o 331.75 326.98 49.02
    3 11 6 o 467.71 533.59 55.35
    -3 12 6 o 1553.73 1467.99 79.71
    -2 12 6 o 75.47 117.31 28.91
    -1 12 6 o 84.09 113.88 31.80
    0 12 6 o 509.51 512.81 32.70
    1 12 6 o 125.55 140.87 29.58
    2 12 6 o 87.39 108.01 30.89
    3 12 6 o 1586.41 1476.85 108.32
    -2 13 6 o 602.76 689.44 39.61
    -1 13 6 o 26.31 45.57 38.11
    0 13 6 o 393.61 443.52 49.18
    1 13 6 o 35.06 38.83 31.35
    2 13 6 o 653.60 663.29 44.13
    -2 14 6 o 284.03 338.17 35.43
    -1 14 6 o 211.35 275.38 34.04
    0 14 6 o 546.07 474.06 60.16
    1 14 6 o 369.04 315.71 44.53
    2 14 6 o 351.25 338.49 44.70
    -1 15 6 o 180.55 246.96 34.96
    0 15 6 o 107.67 35.05 38.68
    1 15 6 o 200.91 259.34 39.44
    1 0 7 o 325.03 295.93 12.30
    2 0 7 o 485.25 543.71 20.65
    3 0 7 o 670.16 648.85 36.38
    4 0 7 o 179.54 182.59 25.76
    5 0 7 o 14.68 12.25 54.13
    -5 1 7 o 521.15 495.08 77.77
    -4 1 7 o 734.68 693.12 44.48
    -3 1 7 o 572.19 518.44 35.03
    -2 1 7 o 2282.82 2358.58 74.11
    -1 1 7 o 4764.82 5018.78 118.57
    0 1 7 o 4767.02 5018.31 149.98
    1 1 7 o 4998.89 5181.12 141.84
    2 1 7 o 2297.51 2324.48 81.31
    3 1 7 o 431.51 451.70 24.39
    4 1 7 o 671.10 720.19 48.53
    5 1 7 o 485.34 463.13 74.82
    -4 2 7 o 85.98 41.22 41.25
    -3 2 7 o 1446.70 1441.18 77.55
    -2 2 7 o 729.84 764.92 27.51
    -1 2 7 o 1028.85 1041.77 47.11
    0 2 7 o 24.80 36.11 6.99
    1 2 7 o 1002.79 1006.81 34.99
    2 2 7 o 775.75 780.73 36.16
    3 2 7 o 1430.60 1454.53 64.31
    4 2 7 o 19.05 74.16 38.90
    -4 3 7 o 1199.02 1112.97 82.47
    -3 3 7 o 2125.41 2148.55 110.39
    -2 3 7 o 1262.77 1360.52 46.67
    -1 3 7 o 1046.95 1069.45 36.61
    0 3 7 o 5963.05 6373.01 173.43
    1 3 7 o 1010.28 1066.52 39.49
    2 3 7 o 1497.47 1553.45 51.02
    3 3 7 o 2245.26 2252.01 73.70
    4 3 7 o 1196.83 1080.32 71.86
    -4 4 7 o 393.27 374.98 70.90
    -3 4 7 o 297.06 319.56 34.75
    -2 4 7 o 1379.60 1372.29 44.72
    -1 4 7 o 1002.91 999.90 36.55
    0 4 7 o 290.45 280.01 15.09
    1 4 7 o 1018.15 1061.02 39.75
    2 4 7 o 1452.75 1403.16 53.82
    3 4 7 o 245.51 240.65 19.74
    4 4 7 o 408.88 350.90 72.62
    -4 5 7 o 106.75 133.82 44.46
    -3 5 7 o 1979.59 1857.63 101.51
    -2 5 7 o 2447.84 2433.22 94.15
    -1 5 7 o 2760.39 2606.00 94.65
    0 5 7 o -9.97 5.36 9.97
    1 5 7 o 2567.54 2590.11 85.73
    2 5 7 o 2816.14 2627.93 94.32
    3 5 7 o 1902.74 1841.78 72.71
    4 5 7 o 129.37 153.61 39.24
    -4 6 7 o 150.86 102.38 47.93
    -3 6 7 o 194.05 195.81 36.85
    -2 6 7 o 19.82 35.65 14.91
    -1 6 7 o 1235.41 1165.10 43.75
    0 6 7 o 2175.65 2207.85 77.00
    1 6 7 o 1212.08 1216.21 40.12
    2 6 7 o 2.57 18.48 14.92
    3 6 7 o 260.17 241.80 29.32
    4 6 7 o 114.65 110.89 39.23
    -4 7 7 o 525.66 519.81 57.17
    -3 7 7 o 58.36 96.73 47.66
    -2 7 7 o 3322.85 3070.01 115.54
    -1 7 7 o 1154.95 1093.57 41.91
    0 7 7 o 921.04 897.79 49.76
    1 7 7 o 1111.83 1056.23 41.28
    2 7 7 o 3133.35 3004.29 104.89
    3 7 7 o 66.52 77.03 20.68
    4 7 7 o 514.19 556.30 50.29
    -4 8 7 o 56.67 6.74 49.60
    -3 8 7 o 346.81 240.89 33.21
    -2 8 7 o 541.76 562.06 32.36
    -1 8 7 o 529.52 514.01 33.72
    0 8 7 o 1858.17 1832.02 76.36
    1 8 7 o 512.63 489.92 29.28
    2 8 7 o 416.96 459.73 25.27
    3 8 7 o 316.48 268.18 26.88
    4 8 7 o -28.58 6.60 121.21
    -4 9 7 o 105.80 98.27 52.52
    -3 9 7 o 468.26 468.67 39.77
    -2 9 7 o 310.50 294.21 26.66
    -1 9 7 o 2979.20 3012.51 117.67
    0 9 7 o 565.06 515.52 29.67
    1 9 7 o 3235.46 3071.00 123.77
    2 9 7 o 288.79 285.89 28.27
    3 9 7 o 549.22 545.87 36.10
    4 9 7 o 66.37 105.20 81.64
    -3 10 7 o 275.15 275.11 37.30
    -2 10 7 o 645.98 645.86 37.04
    -1 10 7 o 494.21 463.11 51.73
    0 10 7 o 781.39 707.93 38.13
    1 10 7 o 487.14 422.50 31.98
    2 10 7 o 717.28 732.87 40.23
    3 10 7 o 217.23 253.13 31.61
    -3 11 7 o 151.51 92.88 39.37
    -2 11 7 o 237.13 229.67 29.21
    -1 11 7 o 895.18 911.43 58.40
    0 11 7 o 4076.33 4024.09 144.47
    1 11 7 o 894.78 867.78 47.64
    2 11 7 o 219.00 236.10 48.94
    3 11 7 o 73.98 93.73 32.23
    -3 12 7 o 6.37 15.93 38.91
    -2 12 7 o 487.23 541.42 52.00
    -1 12 7 o 668.43 697.34 39.33
    0 12 7 o 557.86 576.49 34.46
    1 12 7 o 665.27 662.00 45.79
    2 12 7 o 542.77 533.97 45.15
    3 12 7 o -28.50 7.76 54.57
    -2 13 7 o -31.74 7.82 31.74
    -1 13 7 o 1457.78 1517.28 76.44
    0 13 7 o 1299.57 1345.51 86.08
    1 13 7 o 1548.22 1523.62 80.73
    2 13 7 o 18.13 9.21 38.65
    -2 14 7 o 201.13 203.72 34.37
    -1 14 7 o 202.51 221.17 34.35
    0 14 7 o 470.06 437.96 42.73
    1 14 7 o 218.10 234.92 37.12
    2 14 7 o 229.02 185.26 43.48
    -1 15 7 o 461.02 475.07 40.45
    0 15 7 o 5.88 66.12 38.27
    1 15 7 o 478.31 454.72 45.73
    0 0 8 o 457.52 498.96 35.64
    1 0 8 o 2960.33 3179.00 94.31
    2 0 8 o 609.75 590.99 32.05
    3 0 8 o 18.08 64.88 21.03
    4 0 8 o -11.28 1.63 33.32
    -4 1 8 o 446.49 436.73 36.17
    -3 1 8 o 812.58 805.85 48.65
    -2 1 8 o 7.99 18.28 15.06
    -1 1 8 o 1474.11 1638.52 44.72
    0 1 8 o 10892.52 11266.07 341.02
    1 1 8 o 1440.22 1627.45 53.43
    2 1 8 o -5.64 14.19 13.15
    3 1 8 o 684.25 741.43 38.01
    4 1 8 o 353.94 359.25 41.44
    -4 2 8 o 37.87 20.03 43.30
    -3 2 8 o 382.15 386.47 58.33
    -2 2 8 o 412.35 456.24 25.55
    -1 2 8 o 4054.55 4152.71 154.14
    0 2 8 o 75.76 59.11 10.36
    1 2 8 o 3905.13 4101.51 125.56
    2 2 8 o 505.51 479.06 31.54
    3 2 8 o 375.17 406.25 25.97
    4 2 8 o -26.29 18.14 41.52
    -4 3 8 o 198.51 218.04 42.56
    -3 3 8 o 317.64 339.11 39.22
    -2 3 8 o 2931.85 2966.24 143.04
    -1 3 8 o 3737.12 3719.15 131.95
    0 3 8 o 2566.72 2381.65 90.10
    1 3 8 o 3828.04 3779.60 131.85
    2 3 8 o 3110.32 2966.27 136.45
    3 3 8 o 414.93 423.44 27.85
    4 3 8 o 127.78 171.44 35.86
    -4 4 8 o 30.71 66.95 45.19
    -3 4 8 o 524.11 535.71 71.89
    -2 4 8 o 366.70 382.14 20.32
    -1 4 8 o 2504.16 2541.17 80.12
    0 4 8 o 1304.67 1286.98 48.36
    1 4 8 o 2408.92 2364.61 87.60
    2 4 8 o 360.40 359.38 26.33
    3 4 8 o 555.93 532.24 28.59
    4 4 8 o 94.18 84.99 52.11
    -4 5 8 o 188.83 251.70 49.03
    -3 5 8 o 488.38 483.64 46.62
    -2 5 8 o 6955.59 6762.32 232.35
    -1 5 8 o 59.87 50.04 17.91
    0 5 8 o 65.09 56.83 11.86
    1 5 8 o 56.52 64.36 14.22
    2 5 8 o 6434.30 6312.55 231.97
    3 5 8 o 521.47 490.24 28.40
    4 5 8 o 317.99 276.40 41.54
    -4 6 8 o 408.53 364.89 51.47
    -3 6 8 o 218.40 244.74 40.96
    -2 6 8 o 513.41 557.84 33.25
    -1 6 8 o 2599.60 2624.20 105.37
    0 6 8 o 294.91 309.76 17.10
    1 6 8 o 2609.24 2643.99 93.30
    2 6 8 o 553.94 491.79 28.02
    3 6 8 o 276.37 283.60 29.43
    4 6 8 o 343.91 384.76 45.26
    -4 7 8 o 24.47 62.95 51.97
    -3 7 8 o 2526.30 2359.89 129.27
    -2 7 8 o 542.92 567.89 37.19
    -1 7 8 o 1254.60 1218.16 50.16
    0 7 8 o 1978.63 1897.03 73.21
    1 7 8 o 1156.15 1157.72 59.15
    2 7 8 o 712.42 696.93 39.47
    3 7 8 o 2562.51 2265.14 112.95
    4 7 8 o 68.18 56.16 42.60
    -4 8 8 o 215.43 238.23 55.04
    -3 8 8 o 242.41 227.10 60.21
    -2 8 8 o 660.88 651.39 41.28
    -1 8 8 o 752.62 738.67 42.83
    0 8 8 o 99.97 164.83 50.82
    1 8 8 o 793.04 781.79 33.13
    2 8 8 o 743.57 729.73 32.64
    3 8 8 o 220.88 212.87 38.42
    4 8 8 o 136.26 208.77 55.48
    -3 9 8 o 387.73 305.23 38.82
    -2 9 8 o 682.79 649.73 41.59
    -1 9 8 o -2.66 58.64 21.50
    0 9 8 o 4991.36 4932.55 195.14
    1 9 8 o 9.84 55.57 20.04
    2 9 8 o 803.90 733.21 41.74
    3 9 8 o 332.66 313.20 33.15
    -3 10 8 o 181.67 130.80 38.70
    -2 10 8 o 605.06 640.45 43.99
    -1 10 8 o 199.16 204.74 27.01
    0 10 8 o 98.71 118.40 25.62
    1 10 8 o 228.62 206.46 28.08
    2 10 8 o 664.26 652.77 39.67
    3 10 8 o 87.46 157.94 31.03
    -3 11 8 o 76.01 76.47 39.02
    -2 11 8 o -15.56 3.43 27.16
    -1 11 8 o 2161.67 2164.87 108.00
    0 11 8 o 379.04 50.17 68.26
    1 11 8 o 2125.66 2139.75 91.49
    2 11 8 o -19.75 1.87 34.32
    3 11 8 o 66.82 55.92 36.60
    -2 12 8 o 222.72 265.76 50.98
    -1 12 8 o 189.25 234.60 31.78
    0 12 8 o -3.14 30.50 33.63
    1 12 8 o 207.99 222.68 32.92
    2 12 8 o 246.07 265.05 38.86
    -2 13 8 o 435.63 431.85 40.54
    -1 13 8 o 291.62 349.39 34.50
    0 13 8 o 223.30 307.38 49.90
    1 13 8 o 349.26 358.79 47.29
    2 13 8 o 457.18 454.16 47.57
    -1 14 8 o -28.62 14.76 33.04
    0 14 8 o 180.90 129.12 41.15
    1 14 8 o -1.23 11.42 59.89
    0 15 8 o 88.58 222.17 77.47
    1 0 9 o 1463.17 1558.66 54.27
    2 0 9 o 450.06 435.37 31.46
    3 0 9 o 3701.07 3619.46 171.99
    4 0 9 o 37.40 10.53 35.90
    -4 1 9 o 295.36 306.65 37.02
    -3 1 9 o -28.66 4.55 28.66
    -2 1 9 o 474.83 508.57 31.82
    -1 1 9 o 973.67 1085.42 38.20
    0 1 9 o 2601.75 2479.99 91.35
    1 1 9 o 952.34 1072.45 38.31
    2 1 9 o 584.05 548.90 28.65
    3 1 9 o 4.17 7.80 20.85
    4 1 9 o 370.40 308.25 42.26
    -4 2 9 o 650.44 714.36 57.55
    -3 2 9 o 368.29 380.87 43.27
    -2 2 9 o 2421.49 2401.74 138.39
    -1 2 9 o 180.27 204.81 27.04
    0 2 9 o 813.60 935.12 29.94
    1 2 9 o 186.31 174.72 12.30
    2 2 9 o 2288.40 2272.13 110.78
    3 2 9 o 486.66 498.07 29.94
    4 2 9 o 700.73 697.97 53.19
    -4 3 9 o 318.25 363.04 50.42
    -3 3 9 o 365.58 350.97 40.63
    -2 3 9 o 953.13 949.37 74.58
    -1 3 9 o 299.99 335.49 18.93
    0 3 9 o 858.96 840.22 34.75
    1 3 9 o 321.39 350.97 21.18
    2 3 9 o 1018.04 1043.89 71.03
    3 3 9 o 421.07 360.42 29.59
    4 3 9 o 362.60 401.71 44.47
    -4 4 9 o 151.44 111.25 48.60
    -3 4 9 o -38.08 14.25 38.08
    -2 4 9 o 648.69 692.59 31.78
    -1 4 9 o 3931.07 3928.92 142.44
    0 4 9 o 16.72 22.98 12.32
    1 4 9 o 4216.10 4265.51 142.28
    2 4 9 o 777.46 768.32 43.69
    3 4 9 o -18.75 16.44 23.13
    4 4 9 o 54.32 80.08 40.48
    -4 5 9 o 103.18 157.04 60.58
    -3 5 9 o 765.40 734.55 55.38
    -2 5 9 o 334.62 358.90 28.42
    -1 5 9 o 820.45 795.20 36.36
    0 5 9 o 12.84 34.17 13.15
    1 5 9 o 786.58 763.45 35.60
    2 5 9 o 459.93 454.85 28.08
    3 5 9 o 769.54 736.20 42.75
    4 5 9 o 92.19 150.76 39.77
    -4 6 9 o 248.12 243.39 54.88
    -3 6 9 o 53.70 28.77 41.20
    -2 6 9 o 256.68 266.25 26.86
    -1 6 9 o 346.30 333.63 26.24
    0 6 9 o 4665.75 4593.30 161.98
    1 6 9 o 260.33 291.76 20.39
    2 6 9 o 256.03 254.12 22.46
    3 6 9 o 26.47 31.82 28.90
    4 6 9 o 171.09 187.37 45.55
    -4 7 9 o 187.79 282.83 54.92
    -3 7 9 o 42.83 63.51 45.02
    -2 7 9 o 616.64 632.90 38.44
    -1 7 9 o 1046.78 991.89 51.27
    0 7 9 o 11.31 34.87 13.61
    1 7 9 o 981.38 1051.34 43.46
    2 7 9 o 597.26 544.51 31.94
    3 7 9 o 67.85 62.44 28.47
    4 7 9 o 263.99 297.44 46.28
    -3 8 9 o 824.13 848.90 61.38
    -2 8 9 o 13.82 42.35 27.14
    -1 8 9 o 252.34 283.58 44.93
    0 8 9 o 2541.16 2486.24 102.51
    1 8 9 o 235.45 230.68 20.42
    2 8 9 o 31.92 35.21 22.34
    3 8 9 o 745.45 777.64 44.52
    -3 9 9 o 335.33 281.42 51.94
    -2 9 9 o 70.69 105.87 31.74
    -1 9 9 o 866.14 833.65 42.10
    0 9 9 o 218.81 164.86 26.38
    1 9 9 o 871.70 841.92 41.81
    2 9 9 o 61.52 105.11 23.85
    3 9 9 o 221.67 278.16 37.44
    -3 10 9 o 350.55 372.27 40.85
    -2 10 9 o 1037.88 1064.94 61.30
    -1 10 9 o 635.66 706.55 40.49
    0 10 9 o 69.12 89.41 20.15
    1 10 9 o 674.20 711.71 34.27
    2 10 9 o 1136.97 1075.65 58.42
    3 10 9 o 286.69 340.31 44.99
    -3 11 9 o 141.16 102.61 43.84
    -2 11 9 o 79.96 78.81 32.38
    -1 11 9 o 606.22 629.44 42.43
    0 11 9 o 1079.29 1039.51 61.16
    1 11 9 o 631.58 618.20 47.36
    2 11 9 o 108.05 86.49 32.26
    3 11 9 o 143.57 121.37 51.83
    -2 12 9 o 1006.39 1074.03 82.23
    -1 12 9 o 394.44 377.82 38.92
    0 12 9 o -29.70 27.91 29.70
    1 12 9 o 391.21 400.65 36.60
    2 12 9 o 1056.12 1072.49 58.56
    -2 13 9 o -14.09 25.27 32.76
    -1 13 9 o 643.80 636.79 41.92
    0 13 9 o 487.34 536.38 57.19
    1 13 9 o 628.36 664.29 43.49
    2 13 9 o 14.73 32.06 35.34
    -1 14 9 o 541.14 537.68 52.42
    0 14 9 o 768.75 849.99 75.71
    1 14 9 o 562.65 512.80 53.43
    0 0 10 o 272.02 206.44 35.12
    1 0 10 o 833.86 849.33 40.45
    2 0 10 o 4981.10 4871.60 194.11
    3 0 10 o 166.22 163.89 31.50
    4 0 10 o 365.97 354.00 45.86
    -4 1 10 o 62.75 63.83 44.86
    -3 1 10 o 125.79 143.20 31.51
    -2 1 10 o 308.88 316.59 33.21
    -1 1 10 o 1090.65 1086.29 45.25
    0 1 10 o 954.95 958.40 34.93
    1 1 10 o 1097.69 1187.95 39.24
    2 1 10 o 335.88 369.03 30.34
    3 1 10 o 156.00 168.67 42.79
    4 1 10 o 78.25 77.84 40.13
    -4 2 10 o 49.32 26.53 47.73
    -3 2 10 o 1493.21 1403.10 86.04
    -2 2 10 o 910.72 922.13 83.44
    -1 2 10 o 1751.27 1813.67 72.60
    0 2 10 o 926.30 970.68 34.03
    1 2 10 o 1719.51 1793.52 57.88
    2 2 10 o 983.98 937.74 76.61
    3 2 10 o 1464.47 1401.71 67.91
    4 2 10 o 7.53 28.55 40.59
    -4 3 10 o 153.80 157.96 55.12
    -3 3 10 o 71.88 96.45 37.49
    -2 3 10 o 308.85 254.67 34.48
    -1 3 10 o 1679.08 1783.69 64.20
    0 3 10 o 564.58 555.97 26.62
    1 3 10 o 1707.41 1723.23 63.29
    2 3 10 o 230.51 228.23 30.59
    3 3 10 o 55.62 92.55 23.90
    4 3 10 o 113.95 138.25 41.49
    -4 4 10 o 403.74 416.64 55.70
    -3 4 10 o 479.73 438.34 46.24
    -2 4 10 o 223.90 192.55 24.41
    -1 4 10 o 1219.36 1233.79 50.99
    0 4 10 o 8065.65 8020.76 278.52
    1 4 10 o 1317.38 1359.37 50.60
    2 4 10 o 240.85 216.51 29.54
    3 4 10 o 402.27 396.16 40.84
    4 4 10 o 458.55 459.52 90.80
    -4 5 10 o -32.50 10.58 51.46
    -3 5 10 o 14.61 20.46 41.58
    -2 5 10 o 262.06 269.67 27.16
    -1 5 10 o 1222.29 1221.64 48.80
    0 5 10 o 48.52 30.09 17.07
    1 5 10 o 1104.06 1180.36 47.91
    2 5 10 o 286.10 265.74 25.54
    3 5 10 o -5.37 27.98 25.71
    4 5 10 o 50.86 11.85 42.89
    -4 6 10 o 236.47 225.22 105.54
    -3 6 10 o 115.03 153.55 48.61
    -2 6 10 o 77.81 44.74 27.46
    -1 6 10 o 3145.99 3177.01 140.69
    0 6 10 o 3672.75 3567.00 129.29
    1 6 10 o 2913.80 2841.95 107.16
    2 6 10 o 23.70 43.01 23.65
    3 6 10 o 122.89 148.98 27.89
    4 6 10 o 111.92 204.96 43.22
    -3 7 10 o 158.19 150.35 45.67
    -2 7 10 o 399.38 425.64 33.74
    -1 7 10 o 509.02 474.64 34.71
    0 7 10 o 417.82 439.98 31.51
    1 7 10 o 521.99 517.38 29.51
    2 7 10 o 404.10 412.29 31.06
    3 7 10 o 108.08 154.81 30.30
    -3 8 10 o 12.15 42.95 47.19
    -2 8 10 o 1221.40 1168.75 64.45
    -1 8 10 o 1775.47 1669.57 160.24
    0 8 10 o 41.01 68.21 20.39
    1 8 10 o 1928.64 1794.11 80.33
    2 8 10 o 1239.85 1185.86 60.63
    3 8 10 o 19.96 55.12 30.45
    -3 9 10 o 64.17 85.93 47.21
    -2 9 10 o 189.61 164.27 32.94
    -1 9 10 o 63.90 98.78 29.91
    0 9 10 o 102.48 104.35 25.77
    1 9 10 o 81.38 103.65 31.62
    2 9 10 o 158.91 159.93 26.37
    3 9 10 o 96.87 77.89 33.43
    -3 10 10 o 760.68 767.52 53.65
    -2 10 10 o 706.36 784.58 66.76
    -1 10 10 o 261.70 255.56 30.58
    0 10 10 o 532.69 567.65 36.25
    1 10 10 o 240.25 276.94 31.53
    2 10 10 o 787.64 754.55 50.14
    3 10 10 o 746.49 836.55 59.55
    -2 11 10 o 120.55 160.19 49.06
    -1 11 10 o 35.16 45.35 29.58
    0 11 10 o -2.71 87.58 29.86
    1 11 10 o 45.31 50.09 27.79
    2 11 10 o 217.49 191.26 34.12
    -2 12 10 o 118.24 138.72 34.68
    -1 12 10 o 110.04 150.31 32.33
    0 12 10 o 274.51 287.29 47.46
    1 12 10 o 150.12 145.64 46.71
    2 12 10 o 103.56 130.54 41.25
    -1 13 10 o 23.96 30.34 33.09
    0 13 10 o 18.33 15.01 35.56
    1 13 10 o -11.10 34.06 76.22
    1 0 11 o 994.17 984.33 40.73
    2 0 11 o 542.66 558.35 38.72
    3 0 11 o 664.32 660.81 47.33
    4 0 11 o 34.40 53.95 41.74
    -4 1 11 o 149.35 83.41 50.77
    -3 1 11 o 54.75 33.42 33.31
    -2 1 11 o 517.85 557.02 41.95
    -1 1 11 o 1192.20 1253.66 64.12
    0 1 11 o 888.29 816.05 39.42
    1 1 11 o 1269.92 1334.76 60.31
    2 1 11 o 520.32 544.90 38.67
    3 1 11 o 11.62 43.43 34.04
    4 1 11 o 33.87 76.23 41.17
    -4 2 11 o 295.26 337.72 54.15
    -3 2 11 o 6.62 18.29 36.49
    -2 2 11 o 1344.93 1355.97 76.98
    -1 2 11 o 111.61 128.31 28.99
    0 2 11 o 899.07 938.77 35.16
    1 2 11 o 104.86 152.75 15.33
    2 2 11 o 1437.23 1367.99 75.50
    3 2 11 o 10.26 29.37 26.44
    4 2 11 o 334.12 350.49 47.08
    -4 3 11 o 146.12 72.16 56.73
    -3 3 11 o 719.70 768.14 56.24
    -2 3 11 o 70.43 92.17 34.87
    -1 3 11 o 64.61 76.13 17.50
    0 3 11 o 2389.55 2143.53 85.90
    1 3 11 o 49.13 69.23 18.94
    2 3 11 o 114.06 111.86 32.48
    3 3 11 o 781.39 763.38 64.77
    4 3 11 o 68.27 69.73 43.97
    -4 4 11 o 248.44 219.26 55.34
    -3 4 11 o 165.72 170.70 45.68
    -2 4 11 o 309.31 282.60 38.59
    -1 4 11 o 1037.67 1074.55 46.86
    0 4 11 o -16.06 12.35 16.06
    1 4 11 o 1116.40 1137.67 45.46
    2 4 11 o 290.14 275.61 34.75
    3 4 11 o 186.75 170.07 28.63
    4 4 11 o 231.26 244.78 49.10
    -3 5 11 o 909.98 974.56 65.81
    -2 5 11 o 383.99 370.62 31.68
    -1 5 11 o 482.70 469.94 27.96
    0 5 11 o 22.39 2.68 15.83
    1 5 11 o 470.65 486.69 26.53
    2 5 11 o 419.03 366.75 45.88
    3 5 11 o 938.75 933.06 50.79
    -3 6 11 o 167.46 161.86 49.03
    -2 6 11 o 500.33 515.40 36.52
    -1 6 11 o 699.91 711.03 42.05
    0 6 11 o 491.98 522.50 34.72
    1 6 11 o 579.01 580.67 52.24
    2 6 11 o 480.03 495.69 33.02
    3 6 11 o 144.94 158.79 30.55
    -3 7 11 o 56.05 75.51 47.40
    -2 7 11 o 1208.64 1196.17 63.14
    -1 7 11 o 114.35 169.54 28.77
    0 7 11 o 221.70 257.66 19.26
    1 7 11 o 107.28 144.56 20.64
    2 7 11 o 1322.13 1207.32 82.53
    3 7 11 o 64.38 90.65 31.91
    -3 8 11 o 160.58 272.68 55.56
    -2 8 11 o 296.24 342.03 35.77
    -1 8 11 o 533.34 489.94 40.33
    0 8 11 o 89.52 78.26 30.38
    1 8 11 o 593.23 530.29 51.89
    2 8 11 o 378.53 342.29 32.26
    3 8 11 o 268.84 260.47 33.87
    -3 9 11 o -4.22 37.27 54.37
    -2 9 11 o 325.14 378.37 38.38
    -1 9 11 o 728.37 793.42 46.05
    0 9 11 o 197.84 208.82 63.21
    1 9 11 o 754.94 754.57 57.09
    2 9 11 o 353.65 353.96 34.27
    3 9 11 o -1.99 45.82 50.66
    -2 10 11 o 94.55 142.46 31.19
    -1 10 11 o 903.70 944.96 50.27
    0 10 11 o 45.12 42.99 29.94
    1 10 11 o 981.73 982.14 120.26
    2 10 11 o 121.08 135.29 36.91
    -2 11 11 o 15.01 39.37 32.65
    -1 11 11 o -24.81 12.66 31.75
    0 11 11 o 2180.37 2058.32 222.77
    1 11 11 o 7.78 18.20 44.45
    2 11 11 o 18.30 39.48 39.63
    -1 12 11 o 336.37 315.40 40.55
    0 12 11 o 104.77 121.26 46.97
    1 12 11 o 360.78 331.54 52.89
    0 13 11 o 748.19 804.72 50.58
    0 0 12 o 1231.86 1063.59 169.53
    1 0 12 o 1026.47 936.60 61.82
    2 0 12 o 339.10 396.22 36.13
    3 0 12 o 14.07 0.82 36.71
    4 0 12 o 48.59 63.65 84.97
    -3 1 12 o 316.40 312.23 39.77
    -2 1 12 o 182.98 161.36 32.34
    -1 1 12 o 1709.64 1582.71 133.84
    0 1 12 o 2373.79 2202.82 87.04
    1 1 12 o 1672.82 1641.90 66.37
    2 1 12 o 123.29 143.94 34.25
    3 1 12 o 304.96 298.19 42.52
    -3 2 12 o -35.96 24.37 44.19
    -2 2 12 o 266.85 240.96 48.76
    -1 2 12 o 207.11 236.53 32.63
    0 2 12 o 1828.33 1785.24 63.14
    1 2 12 o 304.74 316.86 25.28
    2 2 12 o 225.06 220.06 33.64
    3 2 12 o 20.16 25.95 37.26
    -3 3 12 o 329.90 279.74 66.89
    -2 3 12 o 629.52 627.83 49.92
    -1 3 12 o 1649.54 1571.52 63.95
    0 3 12 o 311.01 277.52 30.66
    1 3 12 o 1596.29 1570.13 63.15
    2 3 12 o 711.20 657.97 47.11
    3 3 12 o 271.54 298.64 31.55
    -3 4 12 o 84.58 40.47 54.75
    -2 4 12 o 330.03 338.97 51.41
    -1 4 12 o 534.84 506.26 28.94
    0 4 12 o 255.26 264.70 20.94
    1 4 12 o 476.63 485.32 51.94
    2 4 12 o 360.48 359.11 39.67
    3 4 12 o 34.69 37.20 30.84
    -3 5 12 o 144.95 208.24 50.66
    -2 5 12 o 1500.55 1364.85 72.90
    -1 5 12 o 301.10 267.61 24.98
    0 5 12 o 710.93 710.11 39.52
    1 5 12 o 261.89 277.35 22.81
    2 5 12 o 1485.40 1349.63 82.92
    3 5 12 o 203.62 212.44 32.66
    -3 6 12 o 171.48 117.58 50.86
    -2 6 12 o 282.95 313.44 32.28
    -1 6 12 o 90.85 105.84 30.54
    0 6 12 o 44.52 6.39 27.59
    1 6 12 o 83.24 114.07 25.43
    2 6 12 o 370.97 316.31 32.92
    3 6 12 o 126.43 116.55 50.58
    -3 7 12 o 699.93 692.65 60.88
    -2 7 12 o 29.53 66.15 31.30
    -1 7 12 o 789.62 732.13 47.11
    0 7 12 o 636.38 650.48 55.55
    1 7 12 o 775.10 739.19 56.31
    2 7 12 o 51.39 62.76 29.32
    3 7 12 o 661.24 696.49 58.40
    -3 8 12 o 65.98 125.74 55.32
    -2 8 12 o 83.30 89.32 33.55
    -1 8 12 o 136.44 171.43 32.73
    0 8 12 o 729.37 767.75 51.68
    1 8 12 o 106.28 150.25 40.62
    2 8 12 o 74.46 70.05 29.80
    3 8 12 o 36.03 128.67 37.51
    -2 9 12 o 401.60 451.26 40.94
    -1 9 12 o 152.48 158.22 34.89
    0 9 12 o 978.17 1078.90 76.11
    1 9 12 o 76.13 166.37 54.71
    2 9 12 o 406.12 477.31 40.68
    -2 10 12 o 115.35 102.98 37.75
    -1 10 12 o 0.02 34.82 29.95
    0 10 12 o 161.46 201.60 59.04
    1 10 12 o 25.00 44.99 43.37
    2 10 12 o 93.57 122.30 38.14
    -1 11 12 o 774.05 764.20 45.70
    0 11 12 o 32.16 28.38 34.03
    1 11 12 o 845.55 804.01 67.82
    -1 12 12 o 106.35 128.04 87.47
    0 12 12 o 5.90 0.34 36.28
    1 0 13 o 115.98 117.27 27.17
    2 0 13 o 21.36 12.90 32.84
    3 0 13 o 502.06 450.11 49.55
    -3 1 13 o 353.02 354.14 51.18
    -2 1 13 o 526.63 483.37 54.47
    -1 1 13 o 512.22 567.80 83.75
    0 1 13 o 242.10 249.71 23.37
    1 1 13 o 526.68 588.63 29.94
    2 1 13 o 445.98 455.68 42.31
    3 1 13 o 314.56 341.98 44.30
    -3 2 13 o 350.01 283.53 50.45
    -2 2 13 o 145.34 124.53 39.04
    -1 2 13 o 79.44 74.22 28.07
    0 2 13 o 29.60 44.61 19.47
    1 2 13 o 91.39 84.52 27.31
    2 2 13 o 100.16 135.03 36.80
    3 2 13 o 360.48 283.35 56.69
    -3 3 13 o 55.32 62.01 45.79
    -2 3 13 o 558.40 572.38 50.18
    -1 3 13 o 619.01 554.73 33.25
    0 3 13 o 1217.89 1119.15 64.04
    1 3 13 o 532.69 501.64 41.24
    2 3 13 o 652.18 613.25 45.94
    3 3 13 o 37.32 65.37 31.49
    -3 4 13 o 7.54 22.45 48.51
    -2 4 13 o 270.94 255.81 43.98
    -1 4 13 o 580.07 539.72 34.98
    0 4 13 o -2.33 25.93 20.05
    1 4 13 o 587.64 554.01 54.43
    2 4 13 o 299.42 262.31 43.77
    3 4 13 o 27.84 28.34 32.48
    -3 5 13 o 194.35 168.40 48.91
    -2 5 13 o 141.98 235.98 43.86
    -1 5 13 o 671.04 620.30 57.28
    0 5 13 o 498.79 482.49 33.61
    1 5 13 o 601.65 616.44 38.65
    2 5 13 o 242.37 211.30 37.80
    3 5 13 o 148.48 156.53 33.25
    -3 6 13 o 60.34 12.64 50.74
    -2 6 13 o 8.26 15.47 31.58
    -1 6 13 o 154.27 150.30 33.42
    0 6 13 o 1340.88 1334.52 154.52
    1 6 13 o 132.92 163.87 28.47
    2 6 13 o 23.33 13.16 29.81
    3 6 13 o 16.14 5.51 34.17
    -2 7 13 o 370.12 347.63 38.83
    -1 7 13 o 525.36 495.76 51.22
    0 7 13 o 645.42 654.43 63.44
    1 7 13 o 463.61 477.76 50.43
    2 7 13 o 332.94 341.28 34.58
    -2 8 13 o -14.36 12.45 35.95
    -1 8 13 o 127.58 152.27 35.35
    0 8 13 o 988.80 945.37 157.27
    1 8 13 o 166.83 180.61 39.07
    2 8 13 o 44.98 13.46 38.81
    -2 9 13 o 8.24 38.05 36.31
    -1 9 13 o 505.54 549.97 43.57
    0 9 13 o 135.75 160.88 43.06
    1 9 13 o 517.00 515.41 53.62
    2 9 13 o 3.20 30.10 36.95
    -1 10 13 o 108.18 104.20 36.65
    0 10 13 o 37.71 79.21 33.46
    1 10 13 o 86.73 78.04 47.20
    0 11 13 o 193.22 171.14 42.89
    0 0 14 o 141.92 163.85 76.22
    1 0 14 o 499.34 456.69 42.80
    2 0 14 o 637.84 631.08 49.54
    3 0 14 o 57.42 55.69 41.57
    -3 1 14 o 107.43 20.64 50.87
    -2 1 14 o 622.59 648.54 65.89
    -1 1 14 o 16.78 10.08 37.67
    0 1 14 o 454.02 398.70 29.64
    1 1 14 o -6.51 28.31 29.55
    2 1 14 o 658.86 660.47 50.15
    3 1 14 o -1.75 17.71 41.94
    -3 2 14 o 471.19 455.79 55.80
    -2 2 14 o 50.14 29.51 42.94
    -1 2 14 o 1367.04 1282.26 65.87
    0 2 14 o -21.36 0.84 21.36
    1 2 14 o 1239.75 1161.74 64.93
    2 2 14 o 47.49 36.40 42.28
    3 2 14 o 435.07 453.16 50.35
    -3 3 14 o 111.44 139.38 51.06
    -2 3 14 o 69.23 73.35 44.20
    -1 3 14 o 145.39 156.80 25.29
    0 3 14 o 973.91 850.92 58.32
    1 3 14 o 180.41 170.22 30.94
    2 3 14 o 101.02 56.21 37.90
    3 3 14 o 138.83 151.06 36.83
    -3 4 14 o 35.35 24.85 53.34
    -2 4 14 o 270.87 276.33 48.52
    -1 4 14 o 221.77 199.07 31.66
    0 4 14 o 776.25 726.71 44.69
    1 4 14 o 215.23 222.47 31.08
    2 4 14 o 296.80 275.24 43.32
    3 4 14 o -10.74 37.74 42.15
    -2 5 14 o 24.38 15.69 42.28
    -1 5 14 o -28.32 4.80 31.14
    0 5 14 o 808.86 732.97 86.05
    1 5 14 o -11.39 16.05 29.08
    2 5 14 o -1.56 16.73 54.35
    -2 6 14 o 73.20 96.03 33.37
    -1 6 14 o 656.44 648.14 76.59
    0 6 14 o 84.87 128.12 36.43
    1 6 14 o 720.86 645.74 90.39
    2 6 14 o 74.45 89.44 44.51
    -2 7 14 o 41.68 78.71 36.35
    -1 7 14 o 446.78 455.76 40.43
    0 7 14 o 81.24 95.60 51.16
    1 7 14 o 420.04 458.29 88.44
    2 7 14 o 60.44 73.13 49.83
    -2 8 14 o 218.57 192.51 51.09
    -1 8 14 o 207.17 193.15 55.63
    0 8 14 o 95.19 103.41 43.17
    1 8 14 o 150.41 192.79 79.28
    2 8 14 o 151.04 187.62 47.63
    -1 9 14 o 32.79 9.77 38.77
    0 9 14 o 49.42 42.06 51.57
    1 9 14 o 22.93 2.64 47.28
    0 10 14 o 139.01 106.88 46.54
    1 0 15 o 629.91 603.91 49.75
    2 0 15 o 118.81 48.25 41.88
    -2 1 15 o 84.01 75.60 52.55
    -1 1 15 o 65.89 39.43 37.98
    0 1 15 o 59.48 69.84 27.24
    1 1 15 o 38.72 39.96 35.70
    2 1 15 o 46.42 90.39 40.71
    -2 2 15 o 514.49 441.53 101.70
    -1 2 15 o 167.26 157.01 33.00
    0 2 15 o 1061.40 977.94 49.78
    1 2 15 o 133.96 130.29 72.42
    2 2 15 o 393.47 447.84 45.99
    -2 3 15 o -1.62 29.97 47.11
    -1 3 15 o 58.19 83.45 39.99
    0 3 15 o -13.76 1.88 26.39
    1 3 15 o 61.14 99.11 32.46
    2 3 15 o -30.69 18.96 49.19
    -2 4 15 o 13.77 82.81 48.25
    -1 4 15 o 404.55 385.76 39.25
    0 4 15 o 152.53 118.22 37.15
    1 4 15 o 416.17 404.04 72.87
    2 4 15 o 73.04 77.01 48.11
    -2 5 15 o 28.46 49.15 49.17
    -1 5 15 o 58.83 87.14 33.56
    0 5 15 o 85.92 100.83 40.51
    1 5 15 o 54.47 74.03 40.92
    2 5 15 o 8.53 46.85 44.62
    -2 6 15 o 350.79 335.26 53.10
    -1 6 15 o 156.23 128.01 37.21
    0 6 15 o 134.92 71.96 41.30
    1 6 15 o 155.15 137.55 55.55
    2 6 15 o 264.59 298.28 56.84
    -1 7 15 o -12.89 36.88 50.06
    0 7 15 o 110.02 66.77 42.99
    1 7 15 o 84.47 52.50 54.31
    -1 8 15 o 304.03 398.66 40.68
    0 8 15 o -27.85 2.30 45.69
    1 8 15 o 492.61 435.21 97.19
    0 0 16 o 890.26 670.74 102.74
    1 0 16 o 35.22 5.80 39.84
    2 0 16 o -13.40 5.76 78.86
    -2 1 16 o 247.98 182.30 50.22
    -1 1 16 o 434.97 344.35 60.64
    0 1 16 o 164.13 122.33 43.23
    1 1 16 o 353.14 354.08 39.16
    2 1 16 o 158.94 164.12 41.99
    -2 2 16 o 197.17 132.33 75.21
    -1 2 16 o 246.20 189.44 42.94
    0 2 16 o 629.91 594.24 101.49
    1 2 16 o 84.43 160.97 39.65
    2 2 16 o 150.62 107.31 44.66
    -2 3 16 o 70.56 47.85 50.53
    -1 3 16 o 426.07 392.64 48.72
    0 3 16 o 107.06 151.36 37.67
    1 3 16 o 396.05 367.20 53.89
    2 3 16 o 3.01 33.82 44.52
    -1 4 16 o 101.06 74.43 47.84
    0 4 16 o -30.33 5.46 41.56
    1 4 16 o 181.94 97.22 52.58
    -1 5 16 o 152.94 155.80 42.49
    0 5 16 o 234.26 221.96 44.04
    1 5 16 o 201.76 168.46 58.38
    -1 6 16 o 31.75 34.13 37.62
    0 6 16 o 41.99 17.11 61.60
    1 6 16 o -48.04 34.67 96.08
    0 7 16 o 56.65 11.62 93.58
    1 0 17 o -32.42 22.39 45.27
    -1 1 17 o 93.27 66.72 82.72
    0 1 17 o 117.87 56.81 56.84
    1 1 17 o 56.86 51.02 55.07
    -1 2 17 o 96.72 34.29 46.19
    0 2 17 o 70.81 8.42 86.08
    1 2 17 o 56.42 33.34 84.42
    -1 3 17 o 255.47 118.97 97.19
    0 3 17 o 66.99 44.89 49.83
    1 3 17 o 68.56 97.00 63.10
    0 4 17 o -30.01 9.19 46.83
_refine_special_details
;
 Refinement of F^2^ against ALL reflections.  The weighted R-factor wR and
 goodness of fit S are based on F^2^, conventional R-factors R are based
 on F, with F set to zero for negative F^2^. The threshold expression of
 F^2^ > 2sigma(F^2^) is used only for calculating R-factors(gt) etc. and is
 not relevant to the choice of reflections for refinement.  R-factors based
 on F^2^ are statistically about twice as large as those based on F, and R-
 factors based on ALL data will be even larger.
;
_reflns_number_total     1715
_reflns_number_gt     1422
_reflns_threshold_expression     I>2\s(I)
_refine_ls_structure_factor_coef     Fsqd
_refine_ls_matrix_type     full
_refine_ls_R_factor_all     0.0446
_refine_ls_R_factor_gt     0.0299
_refine_ls_wR_factor_gt     0.0663
_refine_ls_wR_factor_ref     0.0723
_refine_ls_goodness_of_fit_ref     0.909
_refine_ls_restrained_S_all     0.909
_refine_ls_number_reflns     1715
_refine_ls_number_parameters     92
_refine_ls_number_restraints     0
_refine_ls_number_constraints     0
_refine_ls_hydrogen_treatment     noref
_refine_ls_weighting_scheme     calc
_refine_ls_weighting_details
                 'calc w=1/[\s^2^(Fo^2^)+(0.0409P)^2^] where P=(Fo^2^+2Fc^2^)/3'
_atom_sites_solution_hydrogens     geom
_atom_sites_solution_primary     direct
_atom_sites_solution_secondary     difmap
_refine_ls_shift/su_max     0.001
_refine_ls_shift/su_mean     0.000
_refine_diff_density_max     0.360
_refine_diff_density_min     -0.380
_refine_ls_extinction_method     none
_refine_ls_extinction_coef     ?
_refine_ls_abs_structure_details
;
Flack (1983)
;
_refine_ls_abs_structure_Flack     0.02(2)
loop_
    _atom_type_symbol
    _atom_type_description
    _atom_type_scat_dispersion_real
    _atom_type_scat_dispersion_imag
    _atom_type_scat_source
    'C' 'C' 0.0033 0.0016
                         'International Tables Vol C Tables 4.2.6.8 and 6.1.1.4'
    'H' 'H' 0.0000 0.0000
                         'International Tables Vol C Tables 4.2.6.8 and 6.1.1.4'
    'N' 'N' 0.0061 0.0033
                         'International Tables Vol C Tables 4.2.6.8 and 6.1.1.4'
    'Br' 'Br' -0.2901 2.4595
                         'International Tables Vol C Tables 4.2.6.8 and 6.1.1.4'
_computing_data_collection
;
APEX2 (Bruker, 2016)
;
_computing_cell_refinement
;
SAINT (Bruker, 2016)
;
_computing_data_reduction
;
SAINT (Bruker, 2016)
;
_computing_structure_solution
;
SIR-92 (Altomare et al., 1994)
;
_computing_structure_refinement
;
SHELXL2013 (Sheldrick, 2015)
;
_computing_molecular_graphics
;
Ortep for Windows (Farrugia, 2012)
;
_computing_publication_material
;
WinGX publication routines (Farrugia, 2012)
;
loop_
    _atom_site_type_symbol
    _atom_site_label
    _atom_site_fract_x
    _atom_site_fract_y
    _atom_site_fract_z
    _atom_site_U_iso_or_equiv
    _atom_site_thermal_displace_type
    _atom_site_calc_flag
    _atom_site_refinement_flags
    _atom_site_occupancy
    Br Br1 0.69454(12) 0.51851(3) 0.40790(4) 0.0449(2) Uani . . 1.000
    Br Br2 0.49325(11) 0.11063(3) 0.35184(3) 0.0374(2) Uani . . 1.000
    N N1 0.4343(8) 0.3124(3) 0.4488(2) 0.0340(14) Uani . . 1.000
    C C1 0.6072(9) 0.3165(3) 0.3674(3) 0.0255(14) Uani . . 1.000
    C C2 0.7481(9) 0.4015(3) 0.3360(3) 0.0277(14) Uani . . 1.000
    C C3 0.9295(10) 0.4045(3) 0.2553(3) 0.0323(17) Uani . . 1.000
    C C4 0.9781(10) 0.3217(3) 0.2004(3) 0.0313(14) Uani . . 1.000
    C C5 1.1658(11) 0.3259(3) 0.1108(3) 0.0447(17) Uani . . 1.000
    C C6 0.8409(10) 0.2336(3) 0.2315(3) 0.0317(14) Uani . . 1.000
    C C7 0.6636(10) 0.2322(3) 0.3118(3) 0.0280(12) Uani . . 1.000
    H H1 1.33755 0.28238 0.11654 0.0669 Uiso . . 1.000
    H H1A 0.40957 0.36443 0.48284 0.0407 Uiso . . 1.000
    H H1B 0.35064 0.25790 0.46576 0.0407 Uiso . . 1.000
    H H2 1.02080 0.46361 0.23780 0.0388 Uiso . . 1.000
    H H3 0.87095 0.17585 0.19722 0.0378 Uiso . . 1.000
    H H4 1.23699 0.39194 0.10090 0.0669 Uiso . . 1.000
    H H5 1.04240 0.30603 0.05765 0.0669 Uiso . . 1.000
loop_
    _atom_site_aniso_label
    _atom_site_aniso_U_11
    _atom_site_aniso_U_22
    _atom_site_aniso_U_33
    _atom_site_aniso_U_12
    _atom_site_aniso_U_13
    _atom_site_aniso_U_23
    Br1 0.0576(3) 0.0274(2) 0.0497(3) -0.0005(2) 0.0057(3) -0.0016(2)
    Br2 0.0373(3) 0.0279(2) 0.0471(3) -0.0053(2) -0.0027(3) 0.0002(2)
    N1 0.038(3) 0.031(2) 0.033(2) -0.0013(18) 0.0070(18) 0.0005(17)
    C1 0.0174(19) 0.028(2) 0.031(3) 0.0015(17) -0.0052(19) 0.007(2)
    C2 0.023(2) 0.027(2) 0.033(3) 0.0023(18) -0.0039(19) 0.0002(19)
    C3 0.027(3) 0.029(3) 0.041(3) 0.0011(19) 0.001(2) 0.006(2)
    C4 0.021(2) 0.041(3) 0.032(2) 0.005(2) 0.000(2) 0.007(2)
    C5 0.036(3) 0.057(3) 0.041(3) 0.009(3) 0.005(3) 0.008(3)
    C6 0.030(2) 0.038(3) 0.027(2) 0.004(2) -0.004(2) -0.002(2)
    C7 0.024(2) 0.028(2) 0.032(2) 0.001(2) -0.006(2) -0.0010(19)
_geom_special_details
;
 Bond distances, angles etc. have been calculated using the
 rounded fractional coordinates. All su's are estimated
 from the variances of the (full) variance-covariance matrix.
 The cell esds are taken into account in the estimation of
 distances, angles and torsion angles
;
loop_
    _geom_bond_atom_site_label_1
    _geom_bond_atom_site_label_2
    _geom_bond_site_symmetry_1
    _geom_bond_site_symmetry_2
    _geom_bond_distance
    _geom_bond_publ_flag
    Br1 C2 . . 1.898(4) n
    Br2 C7 . . 1.898(4) n
    N1 C1 . . 1.373(5) n
    N1 H1A . . 0.8600 no
    N1 H1B . . 0.8600 no
    C1 C7 . . 1.408(6) no
    C1 C2 . . 1.382(6) no
    C2 C3 . . 1.385(6) no
    C3 C4 . . 1.381(6) no
    C4 C5 . . 1.505(6) no
    C4 C6 . . 1.409(6) no
    C6 C7 . . 1.370(6) no
    C3 H2 . . 0.9300 no
    C5 H1 . . 0.9600 no
    C5 H4 . . 0.9600 no
    C5 H5 . . 0.9600 no
    C6 H3 . . 0.9300 no
loop_
    _geom_angle_atom_site_label_1
    _geom_angle_atom_site_label_2
    _geom_angle_atom_site_label_3
    _geom_angle_site_symmetry_1
    _geom_angle_site_symmetry_2
    _geom_angle_site_symmetry_3
    _geom_angle
    _geom_angle_publ_flag
    C1 N1 H1B . . . 120.00 no
    H1A N1 H1B . . . 120.00 no
    C1 N1 H1A . . . 120.00 no
    C2 C1 C7 . . . 115.1(4) no
    N1 C1 C7 . . . 121.8(4) n
    N1 C1 C2 . . . 123.1(4) n
    Br1 C2 C1 . . . 118.3(3) n
    Br1 C2 C3 . . . 118.8(3) n
    C1 C2 C3 . . . 122.8(4) no
    C2 C3 C4 . . . 121.5(4) no
    C5 C4 C6 . . . 121.7(4) no
    C3 C4 C5 . . . 121.4(4) no
    C3 C4 C6 . . . 116.9(4) no
    C4 C6 C7 . . . 120.6(4) no
    Br2 C7 C1 . . . 118.3(3) n
    Br2 C7 C6 . . . 118.6(3) n
    C1 C7 C6 . . . 123.0(4) no
    C2 C3 H2 . . . 119.00 no
    C4 C3 H2 . . . 119.00 no
    C4 C5 H1 . . . 110.00 no
    C4 C5 H4 . . . 110.00 no
    C4 C5 H5 . . . 109.00 no
    H1 C5 H4 . . . 109.00 no
    H1 C5 H5 . . . 109.00 no
    H4 C5 H5 . . . 109.00 no
    C4 C6 H3 . . . 120.00 no
    C7 C6 H3 . . . 120.00 no
loop_
    _geom_torsion_atom_site_label_1
    _geom_torsion_atom_site_label_2
    _geom_torsion_atom_site_label_3
    _geom_torsion_atom_site_label_4
    _geom_torsion_site_symmetry_1
    _geom_torsion_site_symmetry_2
    _geom_torsion_site_symmetry_3
    _geom_torsion_site_symmetry_4
    _geom_torsion
    _geom_torsion_publ_flag
    N1 C1 C2 Br1 . . . . -1.0(5) no
    N1 C1 C2 C3 . . . . 178.1(4) no
    C7 C1 C2 Br1 . . . . -178.5(3) no
    C7 C1 C2 C3 . . . . 0.6(6) no
    N1 C1 C7 Br2 . . . . 0.1(6) no
    N1 C1 C7 C6 . . . . -178.5(4) no
    C2 C1 C7 Br2 . . . . 177.6(3) no
    C2 C1 C7 C6 . . . . -1.0(6) no
    Br1 C2 C3 C4 . . . . 179.7(3) no
    C1 C2 C3 C4 . . . . 0.6(7) no
    C2 C3 C4 C5 . . . . 177.7(4) no
    C2 C3 C4 C6 . . . . -1.5(6) no
    C3 C4 C6 C7 . . . . 1.2(6) no
    C5 C4 C6 C7 . . . . -178.1(4) no
    C4 C6 C7 Br2 . . . . -178.5(3) no
    C4 C6 C7 C1 . . . . 0.1(7) no
loop_
    _geom_hbond_atom_site_label_D
    _geom_hbond_atom_site_label_H
    _geom_hbond_atom_site_label_A
    _geom_hbond_site_symmetry_A
    _geom_hbond_distance_DH
    _geom_hbond_distance_HA
    _geom_hbond_distance_DA
    _geom_hbond_angle_DHA
    _geom_hbond_publ_flag
    N1 H1A Br1 . 0.86 2.65 3.077(4) 112 yes
    N1 H1B Br2 . 0.86 2.64 3.072(4) 113 yes
    N1 H1B N1 2_456 0.86 2.38 3.120(7) 144 yes
_iucr_refine_instructions_details
;
TITL mo_SF_DBMA_0m in P2(1)2(1)2(1)
CELL 0.71073   4.37730  13.58500  14.05680  90.0000  90.0000  90.0000
ZERR    4.00   0.00070   0.00240   0.00250   0.0000   0.0000   0.0000
LATT -1
SYMM x+1/2, -y+1/2, -z
SYMM -x, y+1/2, -z+1/2
SYMM -x+1/2, -y, z+1/2
SFAC C H N BR
UNIT 28 28 4 8
TEMP 23.000
ACTA
L.S. 30
FMAP 2
PLAN -2 0 0.00
HTAB
BOND $H
CONF
WGHT    0.040900
FVAR       0.18977
BR1   4    0.305483    1.018497    0.092115    11.00000    0.05758    0.02753 =
         0.04967    0.00144    0.00583    0.00046
BR2   4    0.506822    0.610621    0.148153    11.00000    0.03748    0.02796 =
         0.04699   -0.00008   -0.00258    0.00522
N1    3    0.565679    0.812447    0.051077    11.00000    0.03676    0.03117 =
         0.03307   -0.00102    0.00739    0.00053
AFIX  93
H1A   2    0.590113    0.864445    0.017021    11.00000   -1.20000
H1B   2    0.649399    0.757933    0.034114    11.00000   -1.20000
AFIX   0
C1    1    0.392657    0.816472    0.132695    11.00000    0.01756    0.02742 =
         0.03254   -0.00714   -0.00500   -0.00121
C2    1    0.251777    0.901459    0.164130    11.00000    0.02337    0.02752 =
         0.03483   -0.00084   -0.00445   -0.00216
C3    1    0.070631    0.904631    0.244720    11.00000    0.02850    0.02938 =
         0.04160   -0.00581    0.00073   -0.00096
AFIX  43
H2    2   -0.020270    0.963769    0.262309    11.00000   -1.20000
AFIX   0
C4    1    0.022001    0.821695    0.299626    11.00000    0.02190    0.04206 =
         0.03204   -0.00783   -0.00057   -0.00482
C5    1   -0.166189    0.826250    0.389336    11.00000    0.03659    0.05727 =
         0.04203   -0.00778    0.00540   -0.00999
AFIX 137
H5    2   -0.051855    0.798585    0.441120    11.00000   -1.50000
H1    2   -0.351387    0.789489    0.380621    11.00000   -1.50000
H4    2   -0.215165    0.893579    0.403394    11.00000   -1.50000
AFIX   0
C6    1    0.158256    0.733686    0.268488    11.00000    0.02981    0.03763 =
         0.02794    0.00174   -0.00306   -0.00410
AFIX  43
H3    2    0.127574    0.675936    0.302707    11.00000   -1.20000
AFIX   0
C7    1    0.336250    0.732161    0.188020    11.00000    0.02489    0.02961 =
         0.03257    0.00166   -0.00575   -0.00173
HKLF 4 1 1 0 0 0 1 0 0 0 1
REM  mo_SF_DBMA_0m in P2(1)2(1)2(1)
REM R1 =  0.0299 for   1422 Fo > 4sig(Fo)  and  0.0446 for all   1715 data
REM     92 parameters refined using      0 restraints
END
WGHT      0.0219      0.0000
REM Highest difference peak  0.360,  deepest hole -0.380,  1-sigma level  0.094
Q1    1  -0.1933  0.7763  0.3989  11.00000  0.05    0.36
Q2    1   0.3012  1.0802  0.0144  11.00000  0.05    0.33
;
