# Supplementary material for: 2,6-Di­bromo-4-methyl­aniline
Source: IUCrdata. 2022 Jun 7;7(Pt 6):x220577. doi: 10.1107/S2414314622005776 (PMC9462035; doi:10.1107/S2414314622005776)
Supplement: Supplementary file 2 [file x-07-x220577-Isup2.hkl]

#
# h,k,l, Fc-squared, Fo-squared, sigma(Fo-squared), status flag
#
data_I
_shelx_title ' mo_SF_DBMA_0m in P2(1)2(1)2(1)'
_shelx_refln_list_code          4
_shelx_F_calc_maximum      164.76
_exptl_crystal_F_000       504.00
_reflns_d_resolution_high  0.7989

loop_
 _space_group_symop_operation_xyz
 'x, y, z'
 'x+1/2, -y+1/2, -z'
 '-x, y+1/2, -z+1/2'
 '-x+1/2, -y, z+1/2'

_cell_length_a     4.3773
_cell_length_b    13.5850
_cell_length_c    14.0568
_cell_angle_alpha  90.000
_cell_angle_beta   90.000
_cell_angle_gamma  90.000

_shelx_F_squared_multiplier     1.000

loop_
 _refln_index_h
 _refln_index_k
 _refln_index_l
 _refln_F_squared_calc
 _refln_F_squared_meas
 _refln_F_squared_sigma
 _refln_observed_status
   2   0   0        947.46        936.90        46.99 o
   4   0   0       1723.38       1624.53        86.31 o
   1   1   0      14722.09      15333.98       414.76 o
   2   1   0        203.08        184.91        11.15 o
   3   1   0        409.30        403.06        22.74 o
   4   1   0        140.10        147.86        22.04 o
   5   1   0         53.90         74.09        37.17 o
   0   2   0       3415.68       3375.36       105.63 o
   1   2   0      17682.69      18576.85       449.28 o
   2   2   0       2209.28       2043.76        56.92 o
   3   2   0       2871.57       2907.99       103.46 o
   4   2   0        473.21        450.84        33.47 o
   5   2   0       1050.28       1015.78        57.65 o
   1   3   0      11941.53      12283.17       283.21 o
   2   3   0        798.43        896.45        26.75 o
   3   3   0        869.97        981.83        38.95 o
   4   3   0          5.77        -35.49        35.49 o
   5   3   0        109.06         74.08        37.94 o
   0   4   0         97.57        106.58         6.96 o
   1   4   0       4967.84       5154.60       124.98 o
   2   4   0      16952.21      17424.13       401.47 o
   3   4   0          1.95         -5.85        10.99 o
   4   4   0       1497.45       1495.93        70.55 o
   5   4   0         28.53         57.13        34.58 o
   1   5   0       1450.63       1400.03        33.46 o
   2   5   0        660.29        642.91        19.77 o
   3   5   0        612.00        575.10        31.42 o
   4   5   0        484.28        485.34        39.88 o
   5   5   0         60.64         52.65        36.20 o
   0   6   0        670.61        641.64        28.68 o
   1   6   0       4279.52       4440.13       113.67 o
   2   6   0       3352.84       3139.95        92.54 o
   3   6   0       4594.62       4801.05       187.40 o
   4   6   0        245.23        279.35        34.33 o
   5   6   0         27.41         26.37        46.17 o
   1   7   0       3381.77       3376.62        92.92 o
   2   7   0        205.05        216.31        15.13 o
   3   7   0         76.11         64.21        26.65 o
   4   7   0        411.28        449.55        41.50 o
   0   8   0       7969.16       8006.65       436.66 o
   1   8   0       1006.76       1028.08        43.02 o
   2   8   0         26.78         18.38        13.90 o
   3   8   0       3195.90       3174.24       112.91 o
   4   8   0        643.47        643.78        47.01 o
   1   9   0       1122.66       1143.13        41.39 o
   2   9   0        928.44        937.76        39.09 o
   3   9   0         43.32         77.24        18.14 o
   4   9   0        358.56        341.49        48.79 o
   0  10   0       8375.10       8399.70       459.47 o
   1  10   0       3140.16       3164.86       102.27 o
   2  10   0        867.95        971.21        42.60 o
   3  10   0         17.44         12.27        19.57 o
   4  10   0        619.80        483.73        87.34 o
   1  11   0        685.65        756.42        33.78 o
   2  11   0       1069.49       1146.19        49.31 o
   3  11   0         28.76         12.96        30.90 o
   4  11   0        117.04        -15.02        81.22 o
   0  12   0          5.63        -17.71        33.92 o
   1  12   0       3326.55       3262.38       117.60 o
   2  12   0        587.65        595.94        34.26 o
   3  12   0         68.12         88.10        36.57 o
   1  13   0         53.91         52.13        28.91 o
   2  13   0        406.02        382.84        31.90 o
   3  13   0         30.13        -31.02        50.59 o
   0  14   0       3162.85       2948.03       207.79 o
   1  14   0         68.23        158.76        34.35 o
   2  14   0       1010.86       1014.00        51.31 o
   3  14   0        614.15        560.98        65.81 o
   1  15   0         12.15         -0.82        35.70 o
   2  15   0        210.17        194.02        39.02 o
   0  16   0         15.72         18.98        55.75 o
   1  16   0        441.30        451.24        56.02 o
   1   0   1       8155.57       8240.03       258.56 o
   2   0   1       1120.86       1077.40        34.37 o
   3   0   1        351.75        357.94        21.50 o
   4   0   1        924.03        919.56        44.64 o
   5   0   1        550.09        534.53        44.78 o
  -5   1   1          9.98          4.14        35.40 o
  -4   1   1        487.05        471.83        29.72 o
  -3   1   1       4330.84       4310.53       138.26 o
  -2   1   1       3079.72       3065.27        81.79 o
  -1   1   1        803.75        876.09        35.39 o
   0   1   1       4214.84       4054.41       117.50 o
   1   1   1       1017.24       1054.62        23.86 o
   2   1   1       2973.34       2837.65        87.59 o
   3   1   1       4519.41       4378.97       152.53 o
   4   1   1        429.39        447.05        27.50 o
   5   1   1         11.28         41.94        40.34 o
  -5   2   1        252.68        180.71        37.28 o
  -4   2   1       1275.02       1292.28        62.34 o
  -3   2   1        171.45        188.99        16.70 o
  -2   2   1       4531.62       4377.87       155.47 o
  -1   2   1        993.07       1018.40        26.20 o
   0   2   1       1962.03       2038.61        64.12 o
   1   2   1       1184.99       1204.07        27.52 o
   2   2   1       4683.09       4556.24       115.86 o
   3   2   1        203.79        220.45        11.63 o
   4   2   1       1255.88       1185.49        55.79 o
   5   2   1        230.94        171.62        37.63 o
  -5   3   1        499.93        418.30        42.12 o
  -4   3   1        642.60        579.48        38.01 o
  -3   3   1        240.81        290.61        18.93 o
  -2   3   1       3350.97       3189.08        92.88 o
  -1   3   1       1223.01       1281.99        39.49 o
   0   3   1        611.72        608.24        16.78 o
   1   3   1       1588.21       1536.74        37.07 o
   2   3   1       3253.78       3136.82        86.85 o
   3   3   1        228.67        230.69        13.70 o
   4   3   1        726.60        669.81        37.72 o
   5   3   1        392.67        411.69        44.90 o
  -5   4   1        162.79        184.82        38.82 o
  -4   4   1        456.11        468.95        39.01 o
  -3   4   1       3968.98       3966.11       123.89 o
  -2   4   1       2593.71       2674.43        66.61 o
  -1   4   1       3603.34       3780.92        98.55 o
   0   4   1       4515.23       4554.27       110.75 o
   1   4   1       3770.14       3902.48        98.25 o
   2   4   1       2399.48       2455.94        62.98 o
   3   4   1       3950.01       3775.13       135.35 o
   4   4   1        434.72        389.73        32.13 o
   5   4   1        128.15        131.07        49.63 o
  -5   5   1        339.64        275.88        40.86 o
  -4   5   1        258.49        316.12        47.31 o
  -3   5   1         98.13        122.72        16.38 o
  -2   5   1        730.93        789.72        25.14 o
  -1   5   1       9948.61      10404.28       231.81 o
   0   5   1       4292.37       4232.70       123.24 o
   1   5   1       9259.91       9567.53       256.22 o
   2   5   1        812.43        835.21        24.94 o
   3   5   1        106.74        112.81        16.11 o
   4   5   1        260.15        258.98        29.85 o
   5   5   1        401.66        288.51        60.98 o
  -5   6   1        137.55        141.52        39.16 o
  -4   6   1        676.39        666.73        47.86 o
  -3   6   1       1547.56       1622.31        66.73 o
  -2   6   1       6196.32       6483.47       177.44 o
  -1   6   1       2798.44       2906.06        71.66 o
   0   6   1        602.88        562.68        16.02 o
   1   6   1       2887.99       2914.46        75.32 o
   2   6   1       6492.81       6557.52       224.37 o
   3   6   1       1541.35       1482.18        65.45 o
   4   6   1        648.27        653.41        43.86 o
   5   6   1        135.58        119.32        62.53 o
  -4   7   1        680.48        628.73        46.80 o
  -3   7   1        937.67        899.08        45.02 o
  -2   7   1        501.25        501.58        22.86 o
  -1   7   1       2143.91       2223.20        56.49 o
   0   7   1      10822.74      10150.41       259.96 o
   1   7   1       2229.64       2319.49        67.33 o
   2   7   1        414.90        438.39        25.20 o
   3   7   1        955.19        906.06        37.44 o
   4   7   1        654.84        635.27        66.23 o
  -4   8   1        324.27        291.85        40.78 o
  -3   8   1        556.47        554.38        29.88 o
  -2   8   1       2912.41       3031.36       104.43 o
  -1   8   1       4857.42       4709.67       141.48 o
   0   8   1        100.61        109.80        15.07 o
   1   8   1       4867.63       4965.13       152.70 o
   2   8   1       2818.01       2866.62       103.87 o
   3   8   1        561.54        569.65        27.42 o
   4   8   1        368.17        325.00        37.53 o
  -4   9   1         12.04         -0.36        38.31 o
  -3   9   1       1172.62       1245.78        49.89 o
  -2   9   1        698.48        695.15        32.81 o
  -1   9   1       2538.56       2419.21        81.45 o
   0   9   1       3669.11       3708.25       145.13 o
   1   9   1       2640.26       2546.56        80.96 o
   2   9   1        630.28        628.38        34.27 o
   3   9   1       1133.10       1145.17        48.81 o
   4   9   1         11.94        134.91        67.87 o
  -4  10   1        187.97        108.28        49.79 o
  -3  10   1        519.75        536.38        29.88 o
  -2  10   1        127.47        113.25        19.59 o
  -1  10   1       3703.65       3747.98       131.23 o
   0  10   1       7695.76       7522.97       291.31 o
   1  10   1       3572.55       3704.64       131.21 o
   2  10   1        117.44        126.42        17.70 o
   3  10   1        540.05        530.93        32.12 o
   4  10   1        167.92         82.34        73.99 o
  -4  11   1        244.73        101.81        78.44 o
  -3  11   1        170.55        185.81        31.27 o
  -2  11   1       2721.87       2862.18       102.38 o
  -1  11   1        888.92        845.37        36.00 o
   0  11   1         67.72         51.15        21.47 o
   1  11   1        744.48        790.32        38.21 o
   2  11   1       2726.11       2786.84        93.32 o
   3  11   1        159.36        112.82        25.26 o
   4  11   1        214.60        209.18        82.62 o
  -3  12   1        286.78        246.32        40.52 o
  -2  12   1        237.91        252.95        27.07 o
  -1  12   1       1537.66       1482.88        62.53 o
   0  12   1       1572.12       1555.89        69.86 o
   1  12   1       1410.08       1461.04        60.16 o
   2  12   1        235.00        254.10        27.14 o
   3  12   1        310.92        296.92        50.11 o
  -3  13   1        337.89        315.12        42.93 o
  -2  13   1        872.29        893.72        60.10 o
  -1  13   1        507.39        482.63        34.38 o
   0  13   1        611.10        600.59        39.42 o
   1  13   1        502.78        514.86        37.39 o
   2  13   1        844.82        856.11        44.32 o
   3  13   1        323.72        238.67        52.51 o
  -3  14   1        291.76        286.33        57.07 o
  -2  14   1        436.05        472.99        38.91 o
  -1  14   1       1529.58       1455.44        79.90 o
   0  14   1        218.00        225.79        34.28 o
   1  14   1       1552.36       1533.73        84.61 o
   2  14   1        431.91        494.02        42.20 o
   3  14   1        287.25        276.90       142.14 o
  -2  15   1          0.36         58.47        34.96 o
  -1  15   1        318.18        361.97        39.82 o
   0  15   1       2418.36       2271.71       100.84 o
   1  15   1        305.77        340.08        40.62 o
   2  15   1          1.75         32.93        43.04 o
  -1  16   1        531.16        514.63        45.86 o
   0  16   1         63.17         41.88        38.02 o
   1  16   1        573.51        508.82        62.85 o
   0   0   2       1966.39       1589.43        72.43 o
   1   0   2      18910.18      19860.04       761.86 o
   2   0   2       2195.52       2330.96        74.84 o
   3   0   2       1316.59       1377.76        52.07 o
   4   0   2         88.45         51.77        22.11 o
   5   0   2        129.39        174.45        36.63 o
  -5   1   2        174.79        169.57        36.01 o
  -4   1   2        587.60        653.29        33.70 o
  -3   1   2       1275.44       1239.80        50.99 o
  -2   1   2      15032.83      15501.12       589.26 o
  -1   1   2      13646.49      14492.37       436.93 o
   0   1   2       1164.26       1062.26        37.63 o
   1   1   2      14652.96      15544.66       385.32 o
   2   1   2      14945.86      15265.23       392.85 o
   3   1   2       1438.49       1379.70        50.76 o
   4   1   2        582.89        586.70        36.99 o
   5   1   2        214.75        231.11        36.81 o
  -5   2   2         27.87         23.64        33.85 o
  -4   2   2        278.20        277.71        25.34 o
  -3   2   2       1415.43       1408.60        75.31 o
  -2   2   2       1514.07       1386.40        57.68 o
  -1   2   2      10504.07      10280.48       285.72 o
   0   2   2       2864.88       2968.82        96.80 o
   1   2   2       9413.38       9514.39       251.91 o
   2   2   2       1472.23       1413.56        36.06 o
   3   2   2       1477.99       1506.75        46.96 o
   4   2   2        258.58        265.72        31.14 o
   5   2   2         46.76         69.90        38.12 o
  -5   3   2        303.56        259.67        40.74 o
  -4   3   2        714.27        696.51        48.79 o
  -3   3   2       4635.87       4838.11       182.46 o
  -2   3   2        256.30        270.33        18.22 o
  -1   3   2       5733.44       5664.11       139.54 o
   0   3   2      23883.18      24936.34       633.69 o
   1   3   2       5299.76       5270.92       132.35 o
   2   3   2        216.85        212.35         8.06 o
   3   3   2       4381.13       4575.83       137.50 o
   4   3   2        759.89        758.24        41.39 o
   5   3   2        255.31        250.50        50.12 o
  -5   4   2          3.98        -13.15        36.09 o
  -4   4   2        323.32        325.62        38.63 o
  -3   4   2         94.68        118.24        18.91 o
  -2   4   2        301.72        308.21        10.83 o
  -1   4   2       4751.42       4934.00       121.58 o
   0   4   2       4009.28       4060.66       118.02 o
   1   4   2       4970.63       5109.70       128.16 o
   2   4   2        243.36        254.42         9.93 o
   3   4   2         86.70         68.50        14.16 o
   4   4   2        389.89        383.94        46.41 o
   5   4   2          8.35        -49.79        86.23 o
  -5   5   2        146.83         87.59        39.02 o
  -4   5   2        823.07        845.96        56.65 o
  -3   5   2        108.58        116.50        15.00 o
  -2   5   2       1454.05       1553.46        37.98 o
  -1   5   2       4826.40       4954.40       120.70 o
   0   5   2      25224.59      25856.58       626.77 o
   1   5   2       4907.53       4984.79       127.14 o
   2   5   2       1528.19       1586.06        47.05 o
   3   5   2        119.30        112.84        16.16 o
   4   5   2        857.34        881.32        47.53 o
   5   5   2        139.30        208.07        91.52 o
  -5   6   2         75.20         70.19        43.39 o
  -4   6   2        135.67        171.38        37.57 o
  -3   6   2         84.45         64.18        21.04 o
  -2   6   2       1217.24       1234.55        36.50 o
  -1   6   2       3404.48       3405.11        74.46 o
   0   6   2       4972.35       5096.86       124.31 o
   1   6   2       3347.21       3195.91        90.81 o
   2   6   2       1272.44       1273.77        45.98 o
   3   6   2         99.29         90.58        17.05 o
   4   6   2        105.14         82.24        27.22 o
   5   6   2        103.56        159.67        94.30 o
  -4   7   2          7.09        -34.47        34.47 o
  -3   7   2        439.40        419.94        28.48 o
  -2   7   2       1678.46       1726.40        58.85 o
  -1   7   2       5716.67       5672.65       144.74 o
   0   7   2       1276.39       1176.11        36.99 o
   1   7   2       5735.01       5585.47       176.83 o
   2   7   2       1794.90       1802.50        63.65 o
   3   7   2        465.84        442.48        22.07 o
   4   7   2         15.51         32.31        29.42 o
  -4   8   2        214.33        235.97        39.69 o
  -3   8   2        354.69        331.76        28.21 o
  -2   8   2       1000.74        978.89        47.82 o
  -1   8   2       1477.11       1411.71        43.08 o
   0   8   2         79.39         86.89        12.19 o
   1   8   2       1535.98       1518.37        48.95 o
   2   8   2        987.13        981.31        35.89 o
   3   8   2        360.36        328.37        20.40 o
   4   8   2        247.47        169.12        68.71 o
  -4   9   2        409.94        499.07        48.79 o
  -3   9   2        437.36        461.62        32.33 o
  -2   9   2       5386.96       5418.20       190.32 o
  -1   9   2       1096.78       1123.72        44.81 o
   0   9   2       1048.65        932.31        38.34 o
   1   9   2       1086.72       1072.20        49.75 o
   2   9   2       5399.21       5534.58       173.42 o
   3   9   2        424.33        402.15        24.37 o
   4   9   2        400.65        410.29        83.17 o
  -4  10   2        457.13        472.31        55.63 o
  -3  10   2        261.74        277.31        30.27 o
  -2  10   2        832.63        851.22        46.65 o
  -1  10   2        545.81        550.64        28.22 o
   0  10   2         22.35         16.36        25.90 o
   1  10   2        618.60        618.91        29.31 o
   2  10   2        808.61        800.25        33.92 o
   3  10   2        222.86        202.05        24.43 o
   4  10   2        427.13        465.93        83.45 o
  -4  11   2         86.34         67.49        55.71 o
  -3  11   2       2953.93       3021.54       126.83 o
  -2  11   2        490.90        515.34        30.49 o
  -1  11   2       1051.71       1067.79        50.16 o
   0  11   2        186.99        220.77        25.01 o
   1  11   2       1259.87       1312.11        49.88 o
   2  11   2        486.39        511.03        29.67 o
   3  11   2       3120.20       3135.19       177.85 o
   4  11   2         94.89        107.37        79.56 o
  -3  12   2        384.41        389.90        41.55 o
  -2  12   2        249.04        283.60        27.67 o
  -1  12   2        414.26        426.70        28.68 o
   0  12   2         11.41          6.63        25.71 o
   1  12   2        388.46        424.40        38.30 o
   2  12   2        263.46        259.35        31.26 o
   3  12   2        371.92        296.71        50.36 o
  -3  13   2        720.95        663.76        52.23 o
  -2  13   2        918.36        941.70        48.01 o
  -1  13   2        144.20         88.57        26.31 o
   0  13   2       1185.72       1235.81        61.62 o
   1  13   2        141.41        146.78        30.11 o
   2  13   2        971.29       1000.76        55.56 o
   3  13   2        675.44        673.35        67.17 o
  -3  14   2         32.46        -42.96        42.96 o
  -2  14   2        674.29        648.96        43.98 o
  -1  14   2         70.10         38.76        30.63 o
   0  14   2        188.48        162.82        33.49 o
   1  14   2         91.50         67.99        42.36 o
   2  14   2        682.61        718.81        65.01 o
   3  14   2         34.97         59.73        54.02 o
  -2  15   2        391.80        364.94        39.85 o
  -1  15   2       1756.62       1703.37       114.79 o
   0  15   2        172.18        313.65        51.96 o
   1  15   2       1731.80       1768.52        83.66 o
   2  15   2        418.21        348.89        43.02 o
  -1  16   2        265.56        252.30        68.37 o
   0  16   2          3.44        -10.20        38.06 o
   1  16   2        270.71        279.99        42.19 o
   1   0   3      14635.09      15094.83       437.92 o
   2   0   3        897.61        903.08        34.51 o
   3   0   3        237.63        297.82        18.51 o
   4   0   3         64.10         34.56        16.34 o
   5   0   3        304.39        260.21        52.59 o
  -5   1   3        205.99        162.59        37.81 o
  -4   1   3        880.30        891.38        37.23 o
  -3   1   3       2462.74       2459.58        91.16 o
  -2   1   3       4916.27       4862.97       176.18 o
  -1   1   3       6833.39       7142.43       216.52 o
   0   1   3       4197.23       3968.09       124.08 o
   1   1   3       7767.88       7841.43       233.84 o
   2   1   3       4442.90       4365.40       132.78 o
   3   1   3       2646.78       2598.55        91.01 o
   4   1   3        905.19        899.24        57.71 o
   5   1   3        198.44        220.59        46.69 o
  -5   2   3        300.80        356.09        41.62 o
  -4   2   3        391.42        364.04        28.06 o
  -3   2   3       1364.63       1473.32        80.88 o
  -2   2   3        693.96        724.72        32.63 o
  -1   2   3       1678.76       1662.21        42.62 o
   0   2   3       2070.30       2007.24        59.68 o
   1   2   3       1289.27       1368.97        49.17 o
   2   2   3        850.09        878.38        24.69 o
   3   2   3       1356.17       1377.96        47.96 o
   4   2   3        385.04        415.55        31.42 o
   5   2   3        287.07        308.73        41.98 o
  -5   3   3        191.22        222.02        40.26 o
  -4   3   3       2081.87       2135.30        90.38 o
  -3   3   3        338.95        352.21        22.83 o
  -2   3   3       5122.49       5165.32       179.30 o
  -1   3   3       2452.10       2323.04        66.93 o
   0   3   3       9438.83       9908.06       252.40 o
   1   3   3       2615.90       2561.69        66.84 o
   2   3   3       5229.10       5191.38       150.94 o
   3   3   3        315.85        320.16        19.90 o
   4   3   3       1965.76       2000.30        89.48 o
   5   3   3        156.04        186.09        79.28 o
  -5   4   3         59.49         17.44        39.08 o
  -4   4   3          7.83         28.95        41.83 o
  -3   4   3       3433.52       3428.17       129.88 o
  -2   4   3        615.78        599.52        20.13 o
  -1   4   3        145.38        161.00         7.96 o
   0   4   3      11366.83      12001.21       346.82 o
   1   4   3        151.78        161.31         7.39 o
   2   4   3        683.07        647.10        19.81 o
   3   4   3       3206.01       3149.05       105.33 o
   4   4   3         14.16          7.58        25.02 o
   5   4   3         50.21        -15.02        90.13 o
  -5   5   3        375.56        384.19        44.02 o
  -4   5   3        825.96        882.42        56.21 o
  -3   5   3       2054.09       2063.58        86.47 o
  -2   5   3       1010.21       1026.70        28.95 o
  -1   5   3       9894.20      10153.79       275.70 o
   0   5   3        518.68        452.18        18.99 o
   1   5   3       9781.60      10190.43       260.01 o
   2   5   3        990.49       1026.62        32.69 o
   3   5   3       2028.83       2093.25        76.47 o
   4   5   3        774.72        736.54        50.59 o
   5   5   3        415.91        347.43       101.53 o
  -5   6   3         44.93         30.53        46.72 o
  -4   6   3         27.35          2.69        36.42 o
  -3   6   3        757.77        746.08        32.63 o
  -2   6   3       2589.38       2510.42        65.38 o
  -1   6   3        277.04        307.11        12.97 o
   0   6   3         49.15         57.81         6.59 o
   1   6   3        279.38        318.40        17.53 o
   2   6   3       2590.60       2479.33        87.39 o
   3   6   3        846.82        810.09        33.12 o
   4   6   3         52.14         45.45        28.20 o
   5   6   3         50.53        -94.58        94.58 o
  -4   7   3       1528.82       1512.35        96.12 o
  -3   7   3        522.75        512.96        32.22 o
  -2   7   3       3309.46       3319.67        97.62 o
  -1   7   3       1912.95       1823.11        46.82 o
   0   7   3      11323.60      11691.61       338.73 o
   1   7   3       2002.37       1879.73        73.57 o
   2   7   3       3354.44       3277.75       114.79 o
   3   7   3        541.01        551.65        26.25 o
   4   7   3       1547.07       1418.93       102.71 o
  -4   8   3        228.69        266.00        43.94 o
  -3   8   3        186.98        176.06        25.83 o
  -2   8   3       2367.30       2348.13        76.41 o
  -1   8   3        601.75        594.02        25.44 o
   0   8   3       1721.04       1633.81        50.26 o
   1   8   3        663.49        615.20        32.03 o
   2   8   3       2321.96       2332.02        75.50 o
   3   8   3        200.68        191.01        17.53 o
   4   8   3        208.17        290.68        68.71 o
  -4   9   3         13.88         11.96        42.08 o
  -3   9   3       1602.01       1734.90        73.68 o
  -2   9   3        256.04        282.15        24.07 o
  -1   9   3       6895.55       6849.62       237.00 o
   0   9   3        143.76        126.29        13.15 o
   1   9   3       6690.82       6852.61       264.99 o
   2   9   3        305.43        337.89        18.38 o
   3   9   3       1471.22       1520.05        68.77 o
   4   9   3         13.54         17.52        63.98 o
  -4  10   3         37.59         66.80        51.46 o
  -3  10   3         16.94         47.08        29.66 o
  -2  10   3        390.98        397.41        26.54 o
  -1  10   3       1061.90       1033.27        45.79 o
   0  10   3       4571.63       4303.82       150.69 o
   1  10   3       1124.10       1123.04        44.30 o
   2  10   3        403.45        412.34        25.38 o
   3  10   3         23.77         11.84        27.39 o
   4  10   3         26.40         47.29        76.50 o
  -4  11   3        518.24        443.99        63.73 o
  -3  11   3        217.44        189.40        37.27 o
  -2  11   3       2006.97       2022.53        75.60 o
  -1  11   3       1842.11       1768.69        73.77 o
   0  11   3       1933.57       1909.72        71.45 o
   1  11   3       1986.19       2153.61        73.78 o
   2  11   3       1834.48       1857.97        84.13 o
   3  11   3        254.57        267.65        33.10 o
   4  11   3        503.56        482.62        90.68 o
  -3  12   3         44.85        115.98        35.12 o
  -2  12   3        282.13        294.46        28.14 o
  -1  12   3          8.53        -17.51        24.33 o
   0  12   3       4022.84       3894.04       154.52 o
   1  12   3         19.97          0.29        27.08 o
   2  12   3        288.07        303.17        32.36 o
   3  12   3         49.88         67.36        48.04 o
  -3  13   3        822.72        759.11        67.79 o
  -2  13   3        119.50        109.53        28.27 o
  -1  13   3       2656.80       2495.66        87.18 o
   0  13   3        101.96         89.12        29.98 o
   1  13   3       2513.79       2571.19       107.20 o
   2  13   3        132.74        140.84        32.80 o
   3  13   3        750.36        717.38        69.74 o
  -2  14   3        384.49        381.04        38.77 o
  -1  14   3        379.80        321.57        29.73 o
   0  14   3       1192.31       1238.34        62.99 o
   1  14   3        404.31        338.80        37.36 o
   2  14   3        339.86        348.24        50.74 o
  -2  15   3        317.36        338.46        38.52 o
  -1  15   3        970.75       1016.84        60.28 o
   0  15   3        823.59        821.60        59.03 o
   1  15   3        980.85       1083.31        65.93 o
   2  15   3        287.52        270.20        40.90 o
  -1  16   3         30.43        -23.72        38.92 o
   0  16   3        441.29        475.15        43.92 o
   1  16   3         26.27         23.61        38.75 o
   0   0   4      27147.09      24128.26      1067.45 o
   1   0   4       2508.72       2379.29        69.76 o
   2   0   4        139.17        131.85         8.19 o
   3   0   4        238.32        234.70        14.45 o
   4   0   4        959.67        950.60        43.36 o
   5   0   4          0.63         27.20        36.06 o
  -5   1   4        172.45        132.60        38.29 o
  -4   1   4        375.82        357.30        27.83 o
  -3   1   4        285.84        313.21        25.92 o
  -2   1   4        479.57        499.48        22.40 o
  -1   1   4       6088.80       5997.72       165.60 o
   0   1   4      15604.71      14604.85       455.38 o
   1   1   4       6192.09       6185.96       165.58 o
   2   1   4        533.18        554.34        17.38 o
   3   1   4        337.78        363.75        16.48 o
   4   1   4        368.10        376.98        23.97 o
   5   1   4        175.64        210.11        48.79 o
  -5   2   4        607.21        502.98        45.38 o
  -4   2   4        139.95        106.36        36.74 o
  -3   2   4       1285.07       1234.34        68.97 o
  -2   2   4       1015.74        974.30        32.29 o
  -1   2   4       9968.00       9424.54       284.87 o
   0   2   4       7256.29       6489.71       188.07 o
   1   2   4      10383.95      10222.62       284.93 o
   2   2   4       1067.19       1037.31        29.32 o
   3   2   4       1314.36       1280.49        44.35 o
   4   2   4        119.74        110.36        19.83 o
   5   2   4        581.41        551.06        54.85 o
  -5   3   4        167.86        163.30        40.09 o
  -4   3   4        111.98         58.78        43.03 o
  -3   3   4       1043.43       1154.59       121.21 o
  -2   3   4       5632.80       5616.38       195.38 o
  -1   3   4       4622.17       4407.24       119.17 o
   0   3   4        701.86        703.80        25.04 o
   1   3   4       4535.15       4324.38       137.56 o
   2   3   4       5633.30       5669.77       153.93 o
   3   3   4       1017.46       1012.36        37.93 o
   4   3   4        122.89        125.93        20.41 o
   5   3   4        175.52        216.18        69.67 o
  -5   4   4         48.00         42.79        38.26 o
  -4   4   4        897.09        957.37        59.73 o
  -3   4   4        492.62        556.33        35.85 o
  -2   4   4       5410.01       5310.58       143.84 o
  -1   4   4       3572.77       3808.77       119.95 o
   0   4   4        832.54        901.14        23.20 o
   1   4   4       3701.50       3787.47       103.67 o
   2   4   4       5170.01       5246.21       153.82 o
   3   4   4        513.96        502.74        25.14 o
   4   4   4        796.00        800.83        40.96 o
   5   4   4         65.03        117.94        95.41 o
  -5   5   4         23.21         10.65        48.49 o
  -4   5   4        167.66        167.75        39.46 o
  -3   5   4        910.83        994.95        45.26 o
  -2   5   4       4106.22       3970.43       108.02 o
  -1   5   4       1890.53       1818.49        52.69 o
   0   5   4       1361.69       1595.65        43.20 o
   1   5   4       1974.11       1950.05        60.36 o
   2   5   4       3992.32       3887.70       124.38 o
   3   5   4       1114.30       1121.82        44.51 o
   4   5   4        199.73        230.45        41.41 o
   5   5   4         24.14        171.91       100.42 o
  -4   6   4        460.42        453.30        48.73 o
  -3   6   4       2748.74       2844.79       105.19 o
  -2   6   4       2694.41       2636.77        78.99 o
  -1   6   4       4394.28       4605.47       116.49 o
   0   6   4        711.59        792.05        31.16 o
   1   6   4       4186.25       4327.75       174.48 o
   2   6   4       2722.07       2683.90        85.18 o
   3   6   4       2857.90       2985.47       103.76 o
   4   6   4        568.99        517.65        52.70 o
  -4   7   4        252.27        283.35        43.99 o
  -3   7   4       1043.41       1134.14        54.96 o
  -2   7   4        427.67        441.17        19.11 o
  -1   7   4       1691.36       1672.03        48.43 o
   0   7   4       1796.74       1762.76        57.74 o
   1   7   4       1576.81       1591.26        66.82 o
   2   7   4        463.12        493.14        22.40 o
   3   7   4       1072.98       1097.18        49.00 o
   4   7   4        267.82        286.90        50.37 o
  -4   8   4        813.87        835.97        58.92 o
  -3   8   4       1508.74       1647.40        70.99 o
  -2   8   4       1113.21       1018.59        51.09 o
  -1   8   4       1138.17       1187.10        53.90 o
   0   8   4       3681.70       3626.45       106.54 o
   1   8   4       1124.55       1130.64        59.10 o
   2   8   4       1080.37       1051.21        41.23 o
   3   8   4       1433.88       1459.15        65.46 o
   4   8   4        792.92        733.74        69.75 o
  -4   9   4        111.37         76.08        44.23 o
  -3   9   4        518.36        545.88        50.15 o
  -2   9   4        826.26        870.68        39.85 o
  -1   9   4        914.55        899.19        39.43 o
   0   9   4       2817.17       2871.80        92.37 o
   1   9   4        940.96        919.06        44.34 o
   2   9   4        905.80        915.82        45.33 o
   3   9   4        459.43        460.26        44.80 o
   4   9   4        131.13        261.36        55.86 o
  -4  10   4        320.78        297.53        51.56 o
  -3  10   4         17.40         48.97        29.87 o
  -2  10   4        351.79        373.85        27.69 o
  -1  10   4       2188.41       2127.62        78.36 o
   0  10   4       3042.56       3008.04        97.24 o
   1  10   4       2059.04       2086.89        87.15 o
   2  10   4        397.45        451.29        30.23 o
   3  10   4         16.19         53.06        27.22 o
   4  10   4        318.14        268.15        80.39 o
  -3  11   4         36.86         38.95        30.77 o
  -2  11   4        549.36        553.56        31.43 o
  -1  11   4       1169.75       1121.05        55.64 o
   0  11   4        263.61        251.20        23.52 o
   1  11   4       1186.50       1214.19        56.52 o
   2  11   4        445.56        440.43        36.58 o
   3  11   4         38.09         12.33        30.53 o
  -3  12   4         84.68        122.31        37.36 o
  -2  12   4        986.10        957.05        48.22 o
  -1  12   4       1297.26       1234.63        54.72 o
   0  12   4        170.13        136.63        27.87 o
   1  12   4       1283.74       1284.57        61.53 o
   2  12   4       1040.70       1076.60        55.54 o
   3  12   4         96.05         55.51        80.67 o
  -3  13   4         81.61         93.96        44.20 o
  -2  13   4        488.42        482.10        35.28 o
  -1  13   4        341.78        322.51        28.66 o
   0  13   4        381.15        390.57        34.06 o
   1  13   4        340.54        324.55        35.18 o
   2  13   4        597.54        556.70        41.48 o
   3  13   4         69.48         31.70        50.19 o
  -2  14   4        405.18        403.66        36.17 o
  -1  14   4          3.21        -28.15        28.15 o
   0  14   4       1072.33       1090.68        58.70 o
   1  14   4          2.09         11.70        33.46 o
   2  14   4        344.77        328.60        40.16 o
  -2  15   4        173.02        190.34        38.12 o
  -1  15   4         65.51         63.77        58.19 o
   0  15   4        137.98        103.20        37.34 o
   1  15   4         60.04         68.79        54.43 o
   2  15   4        168.77        153.76        40.13 o
  -1  16   4        243.96        277.01        41.91 o
   0  16   4          0.21         -8.08        39.00 o
   1  16   4        229.57        264.73        45.83 o
   1   0   5       9864.59      10432.44       302.49 o
   2   0   5        680.34        575.55        24.15 o
   3   0   5       2827.42       2856.54       114.00 o
   4   0   5        352.75        326.19        30.55 o
   5   0   5        231.73        221.76        51.32 o
  -5   1   5        104.18         84.19        49.95 o
  -4   1   5        231.25        237.73        27.97 o
  -3   1   5       1983.25       1931.28        95.00 o
  -2   1   5        607.77        605.92        26.52 o
  -1   1   5        835.81        851.37        22.18 o
   0   1   5        166.39        151.21         7.64 o
   1   1   5        753.92        731.72        25.19 o
   2   1   5        674.03        689.83        27.87 o
   3   1   5       2079.68       1965.33        71.75 o
   4   1   5        221.37        250.14        32.92 o
   5   1   5         86.18        142.79        50.19 o
  -5   2   5          1.30        -10.95        54.56 o
  -4   2   5       1855.08       1795.30        96.31 o
  -3   2   5        813.27        881.01        51.27 o
  -2   2   5      11148.27      11302.30       306.79 o
  -1   2   5        225.52        231.83        10.61 o
   0   2   5       8787.06       7749.43       255.35 o
   1   2   5        273.98        269.98        10.58 o
   2   2   5      11256.05      11293.31       327.72 o
   3   2   5        828.28        832.31        32.45 o
   4   2   5       1750.55       1712.12        77.41 o
   5   2   5          0.35          0.00        62.74 o
  -5   3   5        223.67        204.69        41.96 o
  -4   3   5         26.05        -13.42        36.90 o
  -3   3   5        881.13        863.61        48.70 o
  -2   3   5       1060.21       1016.49        34.84 o
  -1   3   5        807.44        796.84        22.30 o
   0   3   5       1030.50        969.56        30.75 o
   1   3   5        750.20        755.30        23.38 o
   2   3   5        940.97        919.59        34.15 o
   3   3   5        636.11        676.64        28.34 o
   4   3   5         26.66         65.05        28.67 o
   5   3   5        224.66        269.82        72.52 o
  -5   4   5        362.06        339.20        42.32 o
  -4   4   5        296.30        302.72        41.16 o
  -3   4   5       1976.39       2079.61       105.48 o
  -2   4   5       1709.59       1578.90        52.61 o
  -1   4   5       8681.50       8901.10       247.33 o
   0   4   5        533.33        527.87        18.22 o
   1   4   5       9166.01       9336.14       264.34 o
   2   4   5       1605.60       1574.08        48.25 o
   3   4   5       2078.87       2153.97        70.80 o
   4   4   5        247.45        200.79        35.57 o
   5   4   5        370.50        386.25        72.20 o
  -5   5   5         75.17         51.18       103.20 o
  -4   5   5         20.63         32.50        40.25 o
  -3   5   5       1335.28       1383.79        96.64 o
  -2   5   5        377.46        342.29        15.63 o
  -1   5   5        769.11        751.03        24.81 o
   0   5   5       2802.97       2835.28        73.49 o
   1   5   5        829.74        825.09        30.88 o
   2   5   5        377.44        410.26        18.68 o
   3   5   5       1270.45       1301.90        48.50 o
   4   5   5         17.78         11.18        32.90 o
  -4   6   5        755.95        766.01        58.10 o
  -3   6   5        377.72        384.88        37.16 o
  -2   6   5       2772.73       2744.43        81.33 o
  -1   6   5       4300.25       4499.88       136.30 o
   0   6   5       5738.31       5961.93       173.74 o
   1   6   5       3970.85       4057.66       157.19 o
   2   6   5       2740.18       2738.46       108.04 o
   3   6   5        354.95        374.87        20.50 o
   4   6   5        827.86        799.75        49.29 o
  -4   7   5          4.01         -3.41        55.38 o
  -3   7   5        447.00        475.11        33.65 o
  -2   7   5        843.01        870.01        33.55 o
  -1   7   5        401.42        415.37        23.71 o
   0   7   5       1641.94       1613.64        57.74 o
   1   7   5        349.98        394.46        23.25 o
   2   7   5        844.69        851.28        37.58 o
   3   7   5        604.40        551.03        31.26 o
   4   7   5          2.44        -28.74        47.63 o
  -4   8   5        328.86        312.49        49.40 o
  -3   8   5       1122.91       1278.89        61.68 o
  -2   8   5       1315.82       1280.90        54.19 o
  -1   8   5       3975.26       4283.96       151.67 o
   0   8   5       3069.11       3148.01        92.99 o
   1   8   5       4155.60       4412.53       169.54 o
   2   8   5       1401.69       1388.00        59.03 o
   3   8   5       1123.45       1177.12        64.69 o
   4   8   5        336.08        363.33        55.69 o
  -4   9   5         85.54         79.30        46.03 o
  -3   9   5        240.48        242.56        31.67 o
  -2   9   5        647.00        659.93        31.12 o
  -1   9   5         81.24         71.35        20.42 o
   0   9   5       2821.93       2800.65        91.08 o
   1   9   5        117.47         79.68        20.88 o
   2   9   5        562.95        530.31        33.58 o
   3   9   5        226.85        243.87        29.24 o
   4   9   5         80.85        -43.06        82.62 o
  -4  10   5        179.91        215.72        52.33 o
  -3  10   5        911.24        955.23        54.37 o
  -2  10   5       1093.68       1093.97        49.73 o
  -1  10   5       3414.76       3387.66       133.09 o
   0  10   5        394.33        434.01        22.37 o
   1  10   5       3399.83       3305.03       132.96 o
   2  10   5       1157.83       1180.71        56.45 o
   3  10   5        868.76        915.88        57.05 o
   4  10   5        161.70        103.34        77.61 o
  -3  11   5        126.24        134.73        35.82 o
  -2  11   5        684.56        657.13        38.19 o
  -1  11   5        141.33        143.83        24.62 o
   0  11   5       1821.03       1878.03        71.98 o
   1  11   5        126.43        128.52        25.88 o
   2  11   5        872.80        905.71        59.70 o
   3  11   5        128.07        115.60        33.57 o
  -3  12   5        338.21        355.74        41.94 o
  -2  12   5       1894.59       1892.69        77.26 o
  -1  12   5       1598.12       1606.28        67.13 o
   0  12   5        890.93        879.44        42.31 o
   1  12   5       1664.82       1715.79        74.98 o
   2  12   5       1843.46       1953.00        98.29 o
   3  12   5        314.39        424.74        86.37 o
  -3  13   5         21.16         12.68        39.20 o
  -2  13   5        859.90        785.28        42.97 o
  -1  13   5        167.76        101.46        26.84 o
   0  13   5       1312.72       1336.11        65.79 o
   1  13   5        177.75        117.27        31.79 o
   2  13   5        779.51        793.19        48.05 o
   3  13   5         23.93         18.21        53.53 o
  -2  14   5          0.47        -32.69        32.69 o
  -1  14   5       1847.34       1771.53        68.73 o
   0  14   5        416.29        555.98        75.76 o
   1  14   5       1817.36       1824.53        95.03 o
   2  14   5          0.33         33.46        36.14 o
  -2  15   5        159.45        137.92        38.37 o
  -1  15   5         48.39         27.18        29.90 o
   0  15   5       1128.63       1115.26        61.58 o
   1  15   5         37.06         99.57        38.07 o
   2  15   5        170.98        152.54        43.05 o
   0  16   5        866.85        718.61        68.33 o
   0   0   6        498.05        480.00        25.00 o
   1   0   6       2022.76       2075.60        51.31 o
   2   0   6       7520.35       7760.00       267.88 o
   3   0   6          6.97        101.99        26.67 o
   4   0   6        681.48        676.48        39.53 o
   5   0   6         15.20          8.48        51.29 o
  -5   1   6         17.31         87.35        49.82 o
  -4   1   6        271.22        276.47        30.63 o
  -3   1   6        554.59        546.75        29.06 o
  -2   1   6       2035.27       2004.10        75.36 o
  -1   1   6       4107.11       3829.84        92.99 o
   0   1   6        336.20        313.64        13.52 o
   1   1   6       3720.25       3357.02        98.59 o
   2   1   6       2295.59       2232.65        75.50 o
   3   1   6        523.99        527.22        26.24 o
   4   1   6        262.26        251.35        26.33 o
   5   1   6         30.04         84.78        52.14 o
  -5   2   6        219.07        192.85        53.81 o
  -4   2   6        106.24        123.60        37.90 o
  -3   2   6       2327.43       2321.92       108.12 o
  -2   2   6       2142.76       2015.46        70.67 o
  -1   2   6       2545.17       2459.92        69.03 o
   0   2   6       4439.02       4174.77       121.27 o
   1   2   6       2315.20       2207.96        69.02 o
   2   2   6       2339.76       2299.91        70.14 o
   3   2   6       2121.82       2143.58        80.21 o
   4   2   6        103.88         74.32        30.28 o
   5   2   6        210.70        197.38        66.96 o
  -5   3   6        135.45        168.56        42.38 o
  -4   3   6         84.02         53.89        41.15 o
  -3   3   6        875.57       1056.69        64.94 o
  -2   3   6         31.00          9.05        12.07 o
  -1   3   6       8283.54       8247.79       240.76 o
   0   3   6       3112.16       2916.97        79.83 o
   1   3   6       8456.20       8326.48       225.08 o
   2   3   6         25.41         22.27         8.41 o
   3   3   6        898.28       1074.51        38.81 o
   4   3   6         57.92         16.62        39.62 o
   5   3   6        136.08        118.93        72.59 o
  -4   4   6        834.38        798.40        60.39 o
  -3   4   6        548.08        584.67        42.55 o
  -2   4   6        220.82        213.69        12.47 o
  -1   4   6        300.45        318.93        15.76 o
   0   4   6      16290.44      16669.78       550.33 o
   1   4   6        371.29        389.35        14.89 o
   2   4   6        268.38        291.89        14.18 o
   3   4   6        562.42        584.41        25.18 o
   4   4   6        884.68        908.24        59.21 o
  -4   5   6        414.08        393.53        52.96 o
  -3   5   6        770.64        729.37        47.66 o
  -2   5   6       1699.03       1623.07        58.82 o
  -1   5   6       3252.54       3332.52       102.59 o
   0   5   6       4511.53       4608.05       175.05 o
   1   5   6       3207.70       3263.08        96.90 o
   2   5   6       1640.66       1645.27        60.26 o
   3   5   6        678.19        662.01        31.49 o
   4   5   6        450.28        534.90        43.94 o
  -4   6   6        285.35        269.19        45.82 o
  -3   6   6        187.99        229.67        36.20 o
  -2   6   6        219.90        211.94        18.51 o
  -1   6   6       3318.66       3554.48       109.09 o
   0   6   6       6526.84       6874.19       306.15 o
   1   6   6       3003.50       3204.85       118.77 o
   2   6   6        298.66        338.82        17.23 o
   3   6   6        146.37        184.91        29.33 o
   4   6   6        284.15        279.67        39.67 o
  -4   7   6         78.67        121.34        45.18 o
  -3   7   6       1126.46       1198.23        73.36 o
  -2   7   6        308.25        342.89        21.58 o
  -1   7   6       3778.47       4060.94       129.99 o
   0   7   6         67.18         54.97        10.63 o
   1   7   6       3780.19       4060.87       141.81 o
   2   7   6        295.08        319.49        21.41 o
   3   7   6       1205.53       1288.70        53.70 o
   4   7   6         77.25         79.99        53.54 o
  -4   8   6        178.75        188.13        49.71 o
  -3   8   6        233.48        267.02        31.07 o
  -2   8   6       2326.80       2439.89        80.20 o
  -1   8   6       1705.58       1744.51        68.44 o
   0   8   6          8.32         12.70        29.92 o
   1   8   6       1877.14       1903.45        75.02 o
   2   8   6       2176.07       2278.31        97.00 o
   3   8   6        249.24        271.62        26.94 o
   4   8   6        199.51        199.72        90.40 o
  -4   9   6        634.13        606.30        59.69 o
  -3   9   6        246.42        237.73        32.78 o
  -2   9   6       1709.83       1735.39        67.19 o
  -1   9   6        484.72        524.03        30.02 o
   0   9   6        807.83       1032.88        63.32 o
   1   9   6        485.38        496.71        30.26 o
   2   9   6       1649.51       1635.32        72.83 o
   3   9   6        183.39        151.81        29.84 o
   4   9   6        600.24        455.91        94.85 o
  -4  10   6        244.27        258.54        54.50 o
  -3  10   6        679.12        709.27        46.95 o
  -2  10   6        844.17        864.48        42.87 o
  -1  10   6        190.75        184.51        23.95 o
   0  10   6        134.28        203.96        22.43 o
   1  10   6        196.50        192.51        25.31 o
   2  10   6        849.27        862.33        46.51 o
   3  10   6        728.69        730.79        47.38 o
   4  10   6        189.87        169.12        96.80 o
  -3  11   6        576.10        541.04        42.57 o
  -2  11   6        309.82        320.55        28.71 o
  -1  11   6        498.45        476.88        40.03 o
   0  11   6          5.76        -22.93        22.93 o
   1  11   6        555.76        623.61        36.42 o
   2  11   6        328.60        332.32        49.10 o
   3  11   6        533.80        468.52        55.45 o
  -3  12   6       1479.73       1556.42        79.84 o
  -2  12   6        119.43         75.60        28.96 o
  -1  12   6        112.37         84.23        31.85 o
   0  12   6        506.71        510.39        32.76 o
   1  12   6        139.19        125.76        29.63 o
   2  12   6        110.63         87.54        30.94 o
   3  12   6       1487.69       1589.15       108.51 o
  -2  13   6        694.39        603.80        39.68 o
  -1  13   6         45.00         26.36        38.17 o
   0  13   6        442.30        394.29        49.26 o
   1  13   6         38.18         35.12        31.40 o
   2  13   6        666.60        654.73        44.21 o
  -2  14   6        336.94        284.52        35.49 o
  -1  14   6        275.57        211.71        34.10 o
   0  14   6        475.64        547.01        60.26 o
   1  14   6        316.93        369.68        44.61 o
   2  14   6        335.72        351.85        44.78 o
  -1  15   6        246.35        180.86        35.02 o
   0  15   6         32.82        107.86        38.74 o
   1  15   6        258.55        201.26        39.51 o
   1   0   7        291.99        325.59        12.32 o
   2   0   7        555.21        486.09        20.68 o
   3   0   7        646.10        671.32        36.44 o
   4   0   7        186.63        179.85        25.80 o
   5   0   7         11.47         14.70        54.23 o
  -5   1   7        500.67        522.05        77.90 o
  -4   1   7        693.54        735.95        44.56 o
  -3   1   7        521.17        573.18        35.09 o
  -2   1   7       2357.85       2286.77        74.24 o
  -1   1   7       5010.80       4773.06       118.78 o
   0   1   7       5003.00       4775.26       150.24 o
   1   1   7       5176.94       5007.54       142.08 o
   2   1   7       2325.80       2301.48        81.45 o
   3   1   7        454.52        432.26        24.44 o
   4   1   7        720.52        672.26        48.62 o
   5   1   7        468.07        486.18        74.95 o
  -4   2   7         41.22         86.13        41.33 o
  -3   2   7       1445.45       1449.20        77.69 o
  -2   2   7        760.38        731.10        27.56 o
  -1   2   7       1047.17       1030.63        47.20 o
   0   2   7         36.20         24.84         7.00 o
   1   2   7       1010.67       1004.53        35.05 o
   2   2   7        777.70        777.09        36.23 o
   3   2   7       1457.63       1433.07        64.42 o
   4   2   7         74.40         19.08        38.97 o
  -4   3   7       1118.87       1201.09        82.62 o
  -3   3   7       2171.76       2129.08       110.58 o
  -2   3   7       1357.05       1264.96        46.75 o
  -1   3   7       1066.04       1048.76        36.67 o
   0   3   7       6356.00       5973.36       173.73 o
   1   3   7       1063.24       1012.03        39.56 o
   2   3   7       1551.07       1500.06        51.11 o
   3   3   7       2279.33       2249.15        73.83 o
   4   3   7       1085.40       1198.90        71.98 o
  -4   4   7        374.75        393.95        71.02 o
  -3   4   7        320.56        297.57        34.81 o
  -2   4   7       1383.58       1381.99        44.80 o
  -1   4   7        993.34       1004.64        36.62 o
   0   4   7        280.40        290.95        15.12 o
   1   4   7       1053.22       1019.91        39.82 o
   2   4   7       1414.33       1455.27        53.91 o
   3   4   7        241.58        245.93        19.78 o
   4   4   7        350.22        409.59        72.74 o
  -4   5   7        136.33        106.93        44.54 o
  -3   5   7       1852.89       1983.01       101.68 o
  -2   5   7       2447.16       2452.07        94.32 o
  -1   5   7       2617.43       2765.17        94.81 o
   0   5   7          6.27         -9.99         9.99 o
   1   5   7       2597.92       2571.98        85.88 o
   2   5   7       2645.59       2821.01        94.48 o
   3   5   7       1835.29       1906.03        72.83 o
   4   5   7        156.48        129.60        39.31 o
  -4   6   7        101.35        151.12        48.02 o
  -3   6   7        189.81        194.38        36.91 o
  -2   6   7         35.69         19.85        14.93 o
  -1   6   7       1167.69       1237.55        43.83 o
   0   6   7       2211.45       2179.41        77.13 o
   1   6   7       1219.92       1214.18        40.19 o
   2   6   7         18.66          2.58        14.95 o
   3   6   7        234.89        260.62        29.37 o
   4   6   7        110.32        114.85        39.30 o
  -4   7   7        522.90        526.57        57.27 o
  -3   7   7         98.33         58.46        47.74 o
  -2   7   7       3059.17       3328.59       115.74 o
  -1   7   7       1095.26       1156.95        41.98 o
   0   7   7        886.98        922.63        49.84 o
   1   7   7       1054.73       1113.75        41.35 o
   2   7   7       2991.90       3138.76       105.07 o
   3   7   7         78.24         66.63        20.72 o
   4   7   7        560.48        515.07        50.38 o
  -4   8   7          6.91         56.77        49.69 o
  -3   8   7        240.54        347.41        33.27 o
  -2   8   7        562.43        542.70        32.42 o
  -1   8   7        509.96        530.44        33.77 o
   0   8   7       1851.39       1861.39        76.50 o
   1   8   7        485.50        513.51        29.33 o
   2   8   7        459.78        417.68        25.32 o
   3   8   7        269.02        317.03        26.92 o
   4   8   7          6.70        -28.63       121.42 o
  -4   9   7         98.44        105.98        52.61 o
  -3   9   7        469.38        469.07        39.83 o
  -2   9   7        293.71        311.04        26.70 o
  -1   9   7       3002.26       2984.35       117.88 o
   0   9   7        516.42        566.03        29.73 o
   1   9   7       3062.96       3241.05       123.99 o
   2   9   7        284.35        289.29        28.32 o
   3   9   7        548.88        550.17        36.16 o
   4   9   7        105.35         66.48        81.78 o
  -3  10   7        275.05        275.62        37.37 o
  -2  10   7        646.17        647.10        37.10 o
  -1  10   7        470.54        495.07        51.82 o
   0  10   7        702.80        782.74        38.20 o
   1  10   7        428.59        487.98        32.03 o
   2  10   7        731.81        718.52        40.30 o
   3  10   7        252.87        217.60        31.66 o
  -3  11   7         95.24        151.77        39.44 o
  -2  11   7        230.99        237.54        29.26 o
  -1  11   7        916.39        896.73        58.51 o
   0  11   7       4039.96       4083.38       144.72 o
   1  11   7        870.87        896.33        47.72 o
   2  11   7        237.51        219.38        49.02 o
   3  11   7         95.98         74.11        32.28 o
  -3  12   7         16.87          6.38        38.98 o
  -2  12   7        545.72        488.07        52.09 o
  -1  12   7        698.71        669.59        39.40 o
   0  12   7        576.69        558.83        34.52 o
   1  12   7        664.59        666.42        45.87 o
   2  12   7        539.25        543.71        45.23 o
   3  12   7          8.36        -28.55        54.66 o
  -2  13   7          7.85        -31.79        31.79 o
  -1  13   7       1532.48       1460.30        76.57 o
   0  13   7       1351.89       1301.82        86.23 o
   1  13   7       1538.69       1550.90        80.87 o
   2  13   7          9.29         18.16        38.71 o
  -2  14   7        207.42        201.48        34.43 o
  -1  14   7        223.70        202.86        34.41 o
   0  14   7        438.89        470.88        42.80 o
   1  14   7        237.14        218.48        37.19 o
   2  14   7        188.82        229.42        43.56 o
  -1  15   7        475.58        461.82        40.52 o
   0  15   7         67.33          5.89        38.34 o
   1  15   7        455.32        479.14        45.81 o
   0   0   8        510.84        458.31        35.70 o
   1   0   8       3178.12       2965.45        94.47 o
   2   0   8        578.54        610.81        32.10 o
   3   0   8         65.66         18.11        21.07 o
   4   0   8          1.71        -11.30        33.38 o
  -4   1   8        439.64        447.27        36.23 o
  -3   1   8        808.30        813.98        48.73 o
  -2   1   8         19.84          8.01        15.09 o
  -1   1   8       1642.96       1476.66        44.80 o
   0   1   8      11270.53      10911.36       341.61 o
   1   1   8       1633.49       1442.72        53.52 o
   2   1   8         15.47         -5.65        13.17 o
   3   1   8        742.59        685.43        38.07 o
   4   1   8        360.63        354.55        41.51 o
  -4   2   8         19.84         37.94        43.38 o
  -3   2   8        383.80        382.81        58.43 o
  -2   2   8        456.61        413.07        25.60 o
  -1   2   8       4136.03       4061.56       154.41 o
   0   2   8         55.82         75.90        10.38 o
   1   2   8       4081.65       3911.89       125.78 o
   2   2   8        480.26        506.39        31.60 o
   3   2   8        403.55        375.82        26.01 o
   4   2   8         17.98        -26.34        41.59 o
  -4   3   8        222.65        198.85        42.64 o
  -3   3   8        339.52        318.19        39.29 o
  -2   3   8       2985.05       2936.92       143.29 o
  -1   3   8       3737.34       3743.59       132.18 o
   0   3   8       2384.11       2571.16        90.26 o
   1   3   8       3797.33       3834.66       132.08 o
   2   3   8       2981.61       3115.70       136.68 o
   3   3   8        424.80        415.65        27.90 o
   4   3   8        175.17        128.00        35.93 o
  -4   4   8         65.17         30.77        45.27 o
  -3   4   8        537.59        525.01        72.02 o
  -2   4   8        380.82        367.33        20.36 o
  -1   4   8       2556.22       2508.49        80.26 o
   0   4   8       1286.26       1306.92        48.45 o
   1   4   8       2380.43       2413.09        87.75 o
   2   4   8        357.41        361.02        26.38 o
   3   4   8        534.47        556.89        28.64 o
   4   4   8         82.81         94.35        52.20 o
  -4   5   8        252.42        189.16        49.11 o
  -3   5   8        480.86        489.22        46.70 o
  -2   5   8       6774.28       6967.62       232.76 o
  -1   5   8         49.62         59.97        17.94 o
   0   5   8         57.99         65.20        11.88 o
   1   5   8         63.93         56.62        14.24 o
   2   5   8       6321.59       6445.43       232.37 o
   3   5   8        486.73        522.37        28.45 o
   4   5   8        278.32        318.54        41.61 o
  -4   6   8        368.50        409.24        51.56 o
  -3   6   8        244.51        218.77        41.04 o
  -2   6   8        560.69        514.30        33.30 o
  -1   6   8       2631.23       2604.10       105.55 o
   0   6   8        318.21        295.42        17.13 o
   1   6   8       2649.71       2613.76        93.46 o
   2   6   8        494.57        554.90        28.07 o
   3   6   8        283.85        276.85        29.48 o
   4   6   8        389.73        344.50        45.34 o
  -4   7   8         63.75         24.51        52.06 o
  -3   7   8       2372.56       2530.67       129.49 o
  -2   7   8        580.36        543.86        37.26 o
  -1   7   8       1224.65       1256.77        50.25 o
   0   7   8       1911.27       1982.06        73.34 o
   1   7   8       1167.16       1158.15        59.25 o
   2   7   8        711.14        713.65        39.54 o
   3   7   8       2275.74       2566.95       113.14 o
   4   7   8         57.06         68.30        42.68 o
  -4   8   8        240.59        215.80        55.13 o
  -3   8   8        230.36        242.83        60.32 o
  -2   8   8        654.67        662.03        41.35 o
  -1   8   8        738.02        753.92        42.90 o
   0   8   8        166.85        100.14        50.90 o
   1   8   8        783.25        794.41        33.19 o
   2   8   8        732.98        744.85        32.70 o
   3   8   8        215.69        221.27        38.49 o
   4   8   8        209.83        136.50        55.57 o
  -3   9   8        305.98        388.40        38.89 o
  -2   9   8        656.12        683.97        41.66 o
  -1   9   8         59.37         -2.66        21.54 o
   0   9   8       4906.91       4999.99       195.48 o
   1   9   8         56.79          9.85        20.07 o
   2   9   8        740.95        805.29        41.81 o
   3   9   8        314.88        333.23        33.21 o
  -3  10   8        135.85        181.98        38.77 o
  -2  10   8        642.32        606.11        44.06 o
  -1  10   8        205.71        199.51        27.06 o
   0  10   8        119.69         98.88        25.66 o
   1  10   8        206.83        229.01        28.13 o
   2  10   8        655.15        665.41        39.74 o
   3  10   8        163.84         87.61        31.09 o
  -3  11   8         77.45         76.14        39.08 o
  -2  11   8          3.64        -15.58        27.20 o
  -1  11   8       2166.51       2165.41       108.19 o
   0  11   8         50.69        379.69        68.37 o
   1  11   8       2142.38       2129.33        91.65 o
   2  11   8          2.03        -19.78        34.38 o
   3  11   8         56.61         66.94        36.67 o
  -2  12   8        264.39        223.10        51.07 o
  -1  12   8        235.42        189.58        31.84 o
   0  12   8         34.35         -3.15        33.69 o
   1  12   8        222.93        208.35        32.98 o
   2  12   8        263.51        246.50        38.93 o
  -2  13   8        432.97        436.39        40.61 o
  -1  13   8        350.80        292.12        34.56 o
   0  13   8        307.14        223.68        49.99 o
   1  13   8        360.00        349.87        47.38 o
   2  13   8        455.37        457.97        47.66 o
  -1  14   8         15.76        -28.67        33.09 o
   0  14   8        130.13        181.21        41.23 o
   1  14   8         12.15         -1.23        59.99 o
   0  15   8        223.36         88.73        77.61 o
   1   0   9       1537.52       1465.70        54.36 o
   2   0   9        430.38        450.83        31.52 o
   3   0   9       3636.69       3707.48       172.29 o
   4   0   9         11.56         37.47        35.96 o
  -4   1   9        305.99        295.87        37.08 o
  -3   1   9          4.53        -28.71        28.71 o
  -2   1   9        501.91        475.65        31.87 o
  -1   1   9       1079.90        975.36        38.27 o
   0   1   9       2500.70       2606.25        91.51 o
   1   1   9       1065.83        953.99        38.37 o
   2   1   9        543.51        585.06        28.70 o
   3   1   9          7.60          4.18        20.88 o
   4   1   9        308.14        371.04        42.33 o
  -4   2   9        719.43        651.56        57.65 o
  -3   2   9        381.49        368.92        43.34 o
  -2   2   9       2407.39       2425.68       138.63 o
  -1   2   9        204.22        180.58        27.09 o
   0   2   9        921.77        815.01        29.99 o
   1   2   9        174.00        186.63        12.32 o
   2   2   9       2277.03       2292.36       110.98 o
   3   2   9        500.37        487.50        29.99 o
   4   2   9        703.93        701.94        53.28 o
  -4   3   9        365.94        318.80        50.50 o
  -3   3   9        347.48        366.21        40.70 o
  -2   3   9        957.17        954.78        74.71 o
  -1   3   9        333.68        300.51        18.97 o
   0   3   9        836.61        860.45        34.81 o
   1   3   9        348.99        321.94        21.21 o
   2   3   9       1054.20       1019.80        71.15 o
   3   3   9        358.18        421.80        29.64 o
   4   3   9        404.89        363.23        44.55 o
  -4   4   9        110.42        151.71        48.68 o
  -3   4   9         14.60        -38.15        38.15 o
  -2   4   9        690.00        649.82        31.84 o
  -1   4   9       3923.54       3937.87       142.68 o
   0   4   9         24.36         16.75        12.34 o
   1   4   9       4263.43       4223.39       142.52 o
   2   4   9        765.83        778.81        43.77 o
   3   4   9         16.63        -18.78        23.17 o
   4   4   9         78.78         54.42        40.55 o
  -4   5   9        158.16        103.35        60.68 o
  -3   5   9        736.90        766.73        55.47 o
  -2   5   9        354.94        335.20        28.47 o
  -1   5   9        789.42        821.87        36.42 o
   0   5   9         37.80         12.86        13.17 o
   1   5   9        758.84        787.94        35.66 o
   2   5   9        452.04        460.73        28.13 o
   3   5   9        737.11        770.87        42.83 o
   4   5   9        152.04         92.35        39.84 o
  -4   6   9        243.18        248.55        54.97 o
  -3   6   9         28.54         53.80        41.27 o
  -2   6   9        267.76        257.12        26.90 o
  -1   6   9        331.71        346.90        26.28 o
   0   6   9       4577.57       4673.82       162.26 o
   1   6   9        289.78        260.78        20.43 o
   2   6   9        256.13        256.47        22.49 o
   3   6   9         31.70         26.51        28.95 o
   4   6   9        186.39        171.38        45.63 o
  -4   7   9        285.61        188.12        55.01 o
  -3   7   9         62.13         42.90        45.10 o
  -2   7   9        635.67        617.70        38.51 o
  -1   7   9        989.73       1048.59        51.36 o
   0   7   9         37.59         11.33        13.63 o
   1   7   9       1048.34        983.08        43.54 o
   2   7   9        545.70        598.30        31.99 o
   3   7   9         61.39         67.97        28.52 o
   4   7   9        300.53        264.44        46.36 o
  -3   8   9        854.67        825.56        61.49 o
  -2   8   9         42.09         13.85        27.18 o
  -1   8   9        284.91        252.78        45.01 o
   0   8   9       2471.53       2545.56       102.68 o
   1   8   9        231.68        235.86        20.46 o
   2   8   9         34.60         31.98        22.38 o
   3   8   9        782.83        746.74        44.60 o
  -3   9   9        288.32        335.91        52.03 o
  -2   9   9        106.24         70.81        31.80 o
  -1   9   9        832.49        867.64        42.17 o
   0   9   9        164.53        219.19        26.43 o
   1   9   9        840.79        873.21        41.88 o
   2   9   9        105.19         61.63        23.89 o
   3   9   9        285.31        222.05        37.51 o
  -3  10   9        373.64        351.16        40.92 o
  -2  10   9       1062.95       1039.67        61.41 o
  -1  10   9        703.20        636.76        40.56 o
   0  10   9         92.49         69.24        20.19 o
   1  10   9        707.84        675.37        34.33 o
   2  10   9       1073.20       1138.94        58.53 o
   3  10   9        340.82        287.19        45.07 o
  -3  11   9        101.44        141.41        43.92 o
  -2  11   9         80.18         80.10        32.43 o
  -1  11   9        636.42        607.27        42.51 o
   0  11   9       1045.59       1081.16        61.27 o
   1  11   9        625.19        632.67        47.44 o
   2  11   9         87.89        108.24        32.32 o
   3  11   9        120.43        143.82        51.92 o
  -2  12   9       1080.11       1008.13        82.37 o
  -1  12   9        378.28        395.12        38.98 o
   0  12   9         28.77        -29.75        29.75 o
   1  12   9        401.36        391.89        36.67 o
   2  12   9       1077.76       1057.95        58.66 o
  -2  13   9         25.97        -14.11        32.82 o
  -1  13   9        642.65        644.91        41.99 o
   0  13   9        543.57        488.18        57.29 o
   1  13   9        669.09        629.45        43.56 o
   2  13   9         33.11         14.76        35.40 o
  -1  14   9        537.48        542.08        52.51 o
   0  14   9        859.29        770.08        75.84 o
   1  14   9        513.15        563.62        53.52 o
   0   0  10        207.07        272.49        35.18 o
   1   0  10        840.85        835.30        40.52 o
   2   0  10       4869.58       4989.71       194.45 o
   3   0  10        165.53        166.50        31.55 o
   4   0  10        359.26        366.60        45.94 o
  -4   1  10         63.29         62.86        44.94 o
  -3   1  10        142.87        126.00        31.56 o
  -2   1  10        319.94        309.41        33.27 o
  -1   1  10       1082.74       1092.54        45.33 o
   0   1  10        964.44        956.60        34.99 o
   1   1  10       1187.44       1099.59        39.31 o
   2   1  10        372.50        336.46        30.39 o
   3   1  10        169.27        156.27        42.87 o
   4   1  10         77.71         78.38        40.20 o
  -4   2  10         26.14         49.40        47.81 o
  -3   2  10       1407.00       1495.79        86.19 o
  -2   2  10        924.12        912.30        83.59 o
  -1   2  10       1823.79       1754.30        72.73 o
   0   2  10        961.21        927.90        34.09 o
   1   2  10       1802.88       1722.49        57.98 o
   2   2  10        938.07        985.68        76.74 o
   3   2  10       1405.06       1467.00        68.03 o
   4   2  10         28.17          7.54        40.66 o
  -4   3  10        162.00        154.06        55.21 o
  -3   3  10         96.53         72.01        37.55 o
  -2   3  10        255.15        309.38        34.54 o
  -1   3  10       1790.63       1681.99        64.31 o
   0   3  10        557.06        565.55        26.66 o
   1   3  10       1727.19       1710.37        63.40 o
   2   3  10        228.50        230.90        30.64 o
   3   3  10         92.40         55.71        23.94 o
   4   3  10        141.93        114.15        41.56 o
  -4   4  10        416.86        404.44        55.79 o
  -3   4  10        435.27        480.56        46.32 o
  -2   4  10        193.08        224.28        24.45 o
  -1   4  10       1240.44       1221.47        51.08 o
   0   4  10       8057.80       8079.60       279.00 o
   1   4  10       1366.43       1319.66        50.69 o
   2   4  10        216.87        241.27        29.59 o
   3   4  10        392.75        402.97        40.91 o
   4   4  10        461.14        459.34        90.96 o
  -4   5  10          9.96        -32.56        51.55 o
  -3   5  10         20.73         14.63        41.65 o
  -2   5  10        268.13        262.52        27.20 o
  -1   5  10       1220.33       1224.40        48.88 o
   0   5  10         30.37         48.60        17.10 o
   1   5  10       1179.30       1105.97        47.99 o
   2   5  10        263.31        286.60        25.59 o
   3   5  10         27.93         -5.38        25.76 o
   4   5  10         11.41         50.95        42.96 o
  -4   6  10        231.34        236.88       105.73 o
  -3   6  10        153.62        115.23        48.70 o
  -2   6  10         43.80         77.94        27.50 o
  -1   6  10       3191.60       3151.43       140.93 o
   0   6  10       3557.60       3679.11       129.51 o
   1   6  10       2853.54       2918.84       107.35 o
   2   6  10         42.09         23.75        23.69 o
   3   6  10        148.35        123.10        27.94 o
   4   6  10        210.09        112.11        43.30 o
  -3   7  10        151.92        158.47        45.75 o
  -2   7  10        422.94        400.07        33.80 o
  -1   7  10        476.62        509.90        34.77 o
   0   7  10        441.49        418.54        31.56 o
   1   7  10        520.34        522.89        29.56 o
   2   7  10        409.06        404.79        31.11 o
   3   7  10        157.04        108.27        30.35 o
  -3   8  10         44.22         12.17        47.27 o
  -2   8  10       1168.54       1223.51        64.56 o
  -1   8  10       1674.78       1778.54       160.52 o
   0   8  10         69.13         41.08        20.42 o
   1   8  10       1800.26       1931.98        80.47 o
   2   8  10       1187.65       1242.00        60.74 o
   3   8  10         56.70         19.99        30.50 o
  -3   9  10         85.53         64.28        47.29 o
  -2   9  10        164.82        189.94        33.00 o
  -1   9  10         95.69         64.01        29.96 o
   0   9  10        106.56        102.65        25.81 o
   1   9  10        100.26         81.52        31.68 o
   2   9  10        160.59        159.18        26.42 o
   3   9  10         77.23         97.03        33.49 o
  -3  10  10        772.91        761.99        53.74 o
  -2  10  10        788.09        707.58        66.88 o
  -1  10  10        256.20        262.15        30.64 o
   0  10  10        574.86        533.61        36.31 o
   1  10  10        278.08        240.66        31.58 o
   2  10  10        757.85        789.01        50.23 o
   3  10  10        842.68        747.78        59.65 o
  -2  11  10        161.87        120.76        49.14 o
  -1  11  10         46.75         35.22        29.63 o
   0  11  10         89.36         -2.72        29.92 o
   1  11  10         52.13         45.39        27.83 o
   2  11  10        193.55        217.86        34.18 o
  -2  12  10        140.65        118.45        34.74 o
  -1  12  10        152.36        110.23        32.38 o
   0  12  10        287.77        274.98        47.54 o
   1  12  10        147.28        150.38        46.79 o
   2  12  10        132.91        103.74        41.32 o
  -1  13  10         28.97         24.00        33.14 o
   0  13  10         15.25         18.37        35.63 o
   1  13  10         32.45        -11.12        76.36 o
   1   0  11        988.35        995.89        40.80 o
   2   0  11        560.60        543.60        38.79 o
   3   0  11        664.08        665.47        47.41 o
   4   0  11         53.70         34.46        41.81 o
  -4   1  11         82.87        149.60        50.85 o
  -3   1  11         33.82         54.84        33.37 o
  -2   1  11        558.85        518.75        42.02 o
  -1   1  11       1248.88       1194.26        64.23 o
   0   1  11        818.58        889.82        39.49 o
   1   1  11       1333.01       1272.12        60.42 o
   2   1  11        546.25        521.22        38.74 o
   3   1  11         44.17         11.64        34.09 o
   4   1  11         75.33         33.93        41.24 o
  -4   2  11        336.17        295.77        54.25 o
  -3   2  11         18.33          6.63        36.55 o
  -2   2  11       1360.41       1347.25        77.12 o
  -1   2  11        130.35        111.81        29.04 o
   0   2  11        934.98        900.63        35.22 o
   1   2  11        155.39        105.04        15.36 o
   2   2  11       1370.89       1439.72        75.63 o
   3   2  11         29.88         10.28        26.48 o
   4   2  11        349.53        334.70        47.16 o
  -4   3  11         71.99        146.38        56.83 o
  -3   3  11        771.19        720.95        56.33 o
  -2   3  11         91.55         70.55        34.93 o
  -1   3  11         79.33         64.72        17.53 o
   0   3  11       2137.91       2393.68        86.05 o
   1   3  11         72.16         49.21        18.97 o
   2   3  11        112.25        114.26        32.54 o
   3   3  11        765.65        782.74        64.88 o
   4   3  11         70.22         68.39        44.05 o
  -4   4  11        218.19        248.87        55.44 o
  -3   4  11        171.18        166.01        45.76 o
  -2   4  11        280.19        309.84        38.66 o
  -1   4  11       1066.37       1039.47        46.94 o
   0   4  11         13.26        -16.09        16.09 o
   1   4  11       1129.21       1118.33        45.53 o
   2   4  11        274.03        290.64        34.81 o
   3   4  11        171.22        187.07        28.68 o
   4   4  11        243.56        231.66        49.19 o
  -3   5  11        973.61        911.56        65.92 o
  -2   5  11        367.53        384.66        31.74 o
  -1   5  11        473.86        483.54        28.01 o
   0   5  11          2.59         22.43        15.86 o
   1   5  11        490.55        471.47        26.58 o
   2   5  11        364.19        419.75        45.96 o
   3   5  11        933.18        940.37        50.87 o
  -3   6  11        162.54        167.75        49.11 o
  -2   6  11        514.37        501.19        36.58 o
  -1   6  11        709.13        701.13        42.12 o
   0   6  11        515.78        492.83        34.78 o
   1   6  11        578.59        580.01        52.33 o
   2   6  11        493.67        480.86        33.07 o
   3   6  11        159.08        145.19        30.60 o
  -3   7  11         73.75         56.15        47.48 o
  -2   7  11       1200.16       1210.73        63.25 o
  -1   7  11        172.05        114.55        28.82 o
   0   7  11        262.36        222.09        19.30 o
   1   7  11        146.07        107.46        20.68 o
   2   7  11       1212.20       1324.42        82.67 o
   3   7  11         88.61         64.50        31.96 o
  -3   8  11        272.30        160.86        55.66 o
  -2   8  11        343.83        296.75        35.83 o
  -1   8  11        489.90        534.26        40.40 o
   0   8  11         78.67         89.67        30.44 o
   1   8  11        531.07        594.25        51.98 o
   2   8  11        344.52        379.18        32.31 o
   3   8  11        259.97        269.30        33.93 o
  -3   9  11         36.31         -4.23        54.46 o
  -2   9  11        378.84        325.70        38.44 o
  -1   9  11        793.09        729.63        46.13 o
   0   9  11        209.35        198.18        63.32 o
   1   9  11        753.11        756.25        57.19 o
   2   9  11        353.62        354.26        34.33 o
   3   9  11         45.02         -1.99        50.75 o
  -2  10  11        141.60         94.71        31.24 o
  -1  10  11        949.78        905.27        50.36 o
   0  10  11         42.00         45.20        29.99 o
   1  10  11        987.98        983.42       120.47 o
   2  10  11        134.49        121.29        36.98 o
  -2  11  11         40.83         15.04        32.70 o
  -1  11  11         12.75        -24.86        31.80 o
   0  11  11       2070.30       2184.15       223.15 o
   1  11  11         18.65          7.79        44.52 o
   2  11  11         40.86         18.33        39.70 o
  -1  12  11        314.88        336.96        40.62 o
   0  12  11        121.95        104.95        47.06 o
   1  12  11        330.18        361.40        52.99 o
   0  13  11        803.08        749.49        50.67 o
   0   0  12       1056.05       1233.99       169.82 o
   1   0  12        941.15       1028.25        61.92 o
   2   0  12        397.45        339.69        36.20 o
   3   0  12          1.01         14.10        36.77 o
   4   0  12         66.56         48.68        85.12 o
  -3   1  12        314.43        316.95        39.84 o
  -2   1  12        163.44        183.30        32.40 o
  -1   1  12       1590.60       1712.59       134.08 o
   0   1  12       2182.48       2377.90        87.19 o
   1   1  12       1650.46       1675.71        66.49 o
   2   1  12        144.80        123.51        34.31 o
   3   1  12        299.86        305.49        42.59 o
  -3   2  12         24.79        -36.02        44.27 o
  -2   2  12        238.06        267.32        48.85 o
  -1   2  12        233.10        207.46        32.69 o
   0   2  12       1805.77       1831.49        63.25 o
   1   2  12        314.02        305.27        25.33 o
   2   2  12        217.60        225.45        33.70 o
   3   2  12         26.28         20.19        37.33 o
  -3   3  12        278.78        330.47        67.01 o
  -2   3  12        630.03        630.60        50.01 o
  -1   3  12       1566.04       1652.39        64.06 o
   0   3  12        283.60        311.55        30.71 o
   1   3  12       1565.02       1599.05        63.26 o
   2   3  12        660.06        712.43        47.19 o
   3   3  12        298.34        272.01        31.60 o
  -3   4  12         40.81         84.72        54.85 o
  -2   4  12        339.64        330.60        51.50 o
  -1   4  12        513.21        535.77        28.99 o
   0   4  12        262.45        255.71        20.97 o
   1   4  12        492.01        477.45        52.03 o
   2   4  12        360.75        361.10        39.74 o
   3   4  12         37.35         34.75        30.89 o
  -3   5  12        208.56        145.20        50.74 o
  -2   5  12       1363.86       1503.15        73.03 o
  -1   5  12        264.85        301.62        25.03 o
   0   5  12        713.19        712.16        39.59 o
   1   5  12        275.45        262.35        22.85 o
   2   5  12       1345.99       1487.97        83.07 o
   3   5  12        213.19        203.97        32.71 o
  -3   6  12        117.03        171.78        50.94 o
  -2   6  12        314.45        283.44        32.33 o
  -1   6  12        104.47         91.01        30.59 o
   0   6  12          6.08         44.60        27.64 o
   1   6  12        112.34         83.39        25.47 o
   2   6  12        316.71        371.61        32.98 o
   3   6  12        116.10        126.65        50.67 o
  -3   7  12        692.21        701.14        60.99 o
  -2   7  12         69.17         29.58        31.36 o
  -1   7  12        728.07        790.99        47.19 o
   0   7  12        653.99        637.48        55.65 o
   1   7  12        735.19        776.44        56.41 o
   2   7  12         65.84         51.48        29.37 o
   3   7  12        695.09        662.38        58.50 o
  -3   8  12        129.61         66.09        55.42 o
  -2   8  12         90.24         83.45        33.61 o
  -1   8  12        170.77        136.68        32.79 o
   0   8  12        776.66        730.63        51.77 o
   1   8  12        149.64        106.47        40.69 o
   2   8  12         70.67         74.58        29.85 o
   3   8  12        132.89         36.09        37.57 o
  -2   9  12        455.04        402.30        41.02 o
  -1   9  12        160.65        152.74        34.95 o
   0   9  12       1067.68        979.86        76.24 o
   1   9  12        169.16         76.27        54.80 o
   2   9  12        483.27        406.82        40.75 o
  -2  10  12        103.94        115.55        37.81 o
  -1  10  12         34.53          0.02        30.00 o
   0  10  12        204.54        161.74        59.14 o
   1  10  12         45.09         25.04        43.45 o
   2  10  12        123.57         93.74        38.20 o
  -1  11  12        768.91        775.39        45.78 o
   0  11  12         27.42         32.21        34.09 o
   1  11  12        809.57        847.01        67.94 o
  -1  12  12        129.56        106.54        87.62 o
   0  12  12          0.47          5.91        36.35 o
   1   0  13        118.61        116.18        27.22 o
   2   0  13         13.49         21.40        32.90 o
   3   0  13        447.86        502.93        49.63 o
  -3   1  13        355.16        353.63        51.27 o
  -2   1  13        480.61        527.54        54.56 o
  -1   1  13        569.66        513.11        83.90 o
   0   1  13        251.16        242.51        23.41 o
   1   1  13        589.92        527.59        29.99 o
   2   1  13        452.42        446.75        42.38 o
   3   1  13        341.59        315.11        44.38 o
  -3   2  13        283.83        350.62        50.54 o
  -2   2  13        123.00        145.59        39.11 o
  -1   2  13         74.83         79.57        28.12 o
   0   2  13         43.65         29.65        19.51 o
   1   2  13         85.24         91.55        27.35 o
   2   2  13        133.62        100.33        36.86 o
   3   2  13        284.47        361.10        56.79 o
  -3   3  13         62.22         55.42        45.87 o
  -2   3  13        570.38        559.37        50.27 o
  -1   3  13        559.49        620.09        33.31 o
   0   3  13       1134.06       1219.99        64.15 o
   1   3  13        504.81        533.61        41.31 o
   2   3  13        613.29        653.31        46.02 o
   3   3  13         65.02         37.39        31.55 o
  -3   4  13         21.78          7.55        48.59 o
  -2   4  13        257.07        271.41        44.05 o
  -1   4  13        540.18        581.07        35.04 o
   0   4  13         27.26         -2.33        20.09 o
   1   4  13        555.32        588.66        54.52 o
   2   4  13        263.48        299.94        43.84 o
   3   4  13         27.38         27.89        32.54 o
  -3   5  13        168.88        194.68        49.00 o
  -2   5  13        235.53        142.22        43.94 o
  -1   5  13        619.93        672.20        57.38 o
   0   5  13        485.81        499.66        33.67 o
   1   5  13        616.28        602.69        38.72 o
   2   5  13        210.57        242.79        37.87 o
   3   5  13        157.75        148.73        33.30 o
  -3   6  13         12.45         60.45        50.83 o
  -2   6  13         16.01          8.27        31.63 o
  -1   6  13        146.86        154.54        33.47 o
   0   6  13       1342.38       1343.20       154.78 o
   1   6  13        159.87        133.15        28.52 o
   2   6  13         13.56         23.37        29.86 o
   3   6  13          5.25         16.17        34.23 o
  -2   7  13        346.33        370.76        38.90 o
  -1   7  13        501.09        526.27        51.30 o
   0   7  13        655.13        646.54        63.55 o
   1   7  13        482.66        464.41        50.52 o
   2   7  13        340.05        333.52        34.64 o
  -2   8  13         13.03        -14.39        36.01 o
  -1   8  13        154.84        127.80        35.41 o
   0   8  13        952.51        990.51       157.54 o
   1   8  13        183.75        167.12        39.14 o
   2   8  13         14.06         45.06        38.88 o
  -2   9  13         38.45          8.25        36.37 o
  -1   9  13        549.20        506.41        43.64 o
   0   9  13        163.98        135.99        43.13 o
   1   9  13        514.25        517.89        53.71 o
   2   9  13         30.48          3.21        37.01 o
  -1  10  13        105.50        108.37        36.71 o
   0  10  13         77.48         37.78        33.51 o
   1  10  13         78.81         86.88        47.28 o
   0  11  13        171.32        193.56        42.97 o
   0   0  14        162.23        142.17        76.36 o
   1   0  14        454.13        500.20        42.88 o
   2   0  14        635.05        638.94        49.62 o
   3   0  14         56.11         57.52        41.64 o
  -3   1  14         20.58        107.62        50.96 o
  -2   1  14        653.13        623.67        66.00 o
  -1   1  14         10.05         16.81        37.74 o
   0   1  14        403.51        454.81        29.70 o
   1   1  14         28.53         -6.52        29.60 o
   2   1  14        665.10        660.00        50.24 o
   3   1  14         17.78         -1.75        42.01 o
  -3   2  14        454.04        472.00        55.89 o
  -2   2  14         29.39         50.22        43.01 o
  -1   2  14       1290.59       1369.41        65.99 o
   0   2  14          0.90        -21.40        21.40 o
   1   2  14       1166.70       1241.90        65.04 o
   2   2  14         36.64         47.58        42.35 o
   3   2  14        451.51        435.83        50.44 o
  -3   3  14        140.05        111.64        51.15 o
  -2   3  14         72.53         69.35        44.28 o
  -1   3  14        157.77        145.64        25.34 o
   0   3  14        851.39        975.59        58.42 o
   1   3  14        171.61        180.73        30.99 o
   2   3  14         55.15        101.19        37.97 o
   3   3  14        151.40        139.07        36.89 o
  -3   4  14         24.09         35.41        53.43 o
  -2   4  14        273.37        271.34        48.60 o
  -1   4  14        194.88        222.15        31.72 o
   0   4  14        720.56        777.59        44.77 o
   1   4  14        219.46        215.60        31.13 o
   2   4  14        272.47        297.31        43.39 o
   3   4  14         36.88        -10.76        42.22 o
  -2   5  14         15.36         24.42        42.35 o
  -1   5  14          4.32        -28.37        31.19 o
   0   5  14        725.02        810.26        86.20 o
   1   5  14         15.71        -11.41        29.13 o
   2   5  14         16.54         -1.57        54.44 o
  -2   6  14         96.45         73.33        33.43 o
  -1   6  14        645.04        657.57        76.72 o
   0   6  14        124.63         85.02        36.49 o
   1   6  14        642.07        722.11        90.54 o
   2   6  14         89.60         74.58        44.59 o
  -2   7  14         77.23         41.75        36.41 o
  -1   7  14        461.63        447.56        40.50 o
   0   7  14         94.54         81.39        51.24 o
   1   7  14        463.86        420.77        88.60 o
   2   7  14         71.13         60.55        49.92 o
  -2   8  14        189.11        218.95        51.18 o
  -1   8  14        194.08        207.53        55.73 o
   0   8  14        103.84         95.35        43.24 o
   1   8  14        193.78        150.67        79.42 o
   2   8  14        184.45        151.30        47.71 o
  -1   9  14          9.49         32.85        38.83 o
   0   9  14         44.69         49.50        51.66 o
   1   9  14          2.57         22.97        47.36 o
   0  10  14        107.06        139.25        46.62 o
   1   0  15        602.09        631.00        49.84 o
   2   0  15         46.97        119.02        41.95 o
  -2   1  15         75.22         84.16        52.64 o
  -1   1  15         37.46         66.01        38.04 o
   0   1  15         73.81         59.58        27.28 o
   1   1  15         38.30         38.79        35.76 o
   2   1  15         90.11         46.50        40.78 o
  -2   2  15        445.08        515.38       101.87 o
  -1   2  15        159.45        167.55        33.05 o
   0   2  15        983.01       1063.24        49.87 o
   1   2  15        132.01        134.19        72.54 o
   2   2  15        451.26        394.15        46.07 o
  -2   3  15         31.52         -1.62        47.19 o
  -1   3  15         84.81         58.29        40.06 o
   0   3  15          1.71        -13.79        26.44 o
   1   3  15        100.83         61.25        32.52 o
   2   3  15         20.10        -30.74        49.27 o
  -2   4  15         81.94         13.79        48.33 o
  -1   4  15        387.53        405.25        39.32 o
   0   4  15        115.56        152.79        37.22 o
   1   4  15        406.67        416.89        72.99 o
   2   4  15         76.14         73.17        48.19 o
  -2   5  15         49.92         28.51        49.25 o
  -1   5  15         87.64         58.93        33.62 o
   0   5  15        100.42         86.07        40.58 o
   1   5  15         74.26         54.56        40.99 o
   2   5  15         48.06          8.54        44.70 o
  -2   6  15        336.95        351.40        53.20 o
  -1   6  15        126.15        156.50        37.28 o
   0   6  15         71.10        135.15        41.38 o
   1   6  15        135.63        155.42        55.64 o
   2   6  15        298.97        265.05        56.94 o
  -1   7  15         37.59        -12.91        50.15 o
   0   7  15         70.37        110.21        43.06 o
   1   7  15         53.31         84.61        54.40 o
  -1   8  15        403.73        304.56        40.75 o
   0   8  15          2.07        -27.90        45.77 o
   1   8  15        442.20        493.47        97.36 o
   0   0  16        664.29        891.80       102.92 o
   1   0  16          5.99         35.28        39.91 o
   2   0  16          6.37        -13.43        79.00 o
  -2   1  16        182.70        248.41        50.30 o
  -1   1  16        345.18        435.72        60.75 o
   0   1  16        121.85        164.41        43.30 o
   1   1  16        355.04        353.75        39.23 o
   2   1  16        163.48        159.21        42.06 o
  -2   2  16        134.23        197.51        75.34 o
  -1   2  16        190.94        246.62        43.01 o
   0   2  16        598.64        631.00       101.66 o
   1   2  16        161.28         84.58        39.72 o
   2   2  16        108.85        150.88        44.74 o
  -2   3  16         48.00         70.68        50.62 o
  -1   3  16        392.72        426.81        48.80 o
   0   3  16        150.72        107.25        37.73 o
   1   3  16        367.14        396.74        53.98 o
   2   3  16         33.86          3.02        44.60 o
  -1   4  16         75.43        101.23        47.92 o
   0   4  16          5.77        -30.38        41.63 o
   1   4  16         99.05        182.25        52.67 o
  -1   5  16        154.03        153.21        42.56 o
   0   5  16        223.85        234.66        44.12 o
   1   5  16        166.89        202.11        58.48 o
  -1   6  16         33.20         31.80        37.68 o
   0   6  16         15.34         42.06        61.71 o
   1   6  16         33.48        -48.12        96.25 o
   0   7  16         12.85         56.75        93.74 o
   1   0  17         21.03        -32.48        45.34 o
  -1   1  17         67.20         93.43        82.86 o
   0   1  17         57.70        118.07        56.94 o
   1   1  17         51.26         56.96        55.17 o
  -1   2  17         36.11         96.89        46.27 o
   0   2  17          8.49         70.93        86.23 o
   1   2  17         35.20         56.52        84.56 o
  -1   3  17        121.59        255.91        97.36 o
   0   3  17         43.05         67.11        49.92 o
   1   3  17         98.72         68.68        63.21 o
   0   4  17          8.75        -30.07        46.91 o
                                                
